# Supplementary material for: Systematic mapping of global research on climate and health: a machine learning review
Source: Lancet Planet Health. 2021 Jul 14;5(8):e514–25. doi: 10.1016/S2542-5196(21)00179-0 (PMC8358978; doi:10.1016/S2542-5196(21)00179-0)
Supplement: Supplementary appendix 2 [file mmc2.xlsx]

## Sheet: Data
Document title	Document abstract	Publication Year	DOI	Predicted relevance [0-1]	Adaptation prediction	Mitigation prediction	Impact prediction	Topics	Place mentions	Central and Eastern Asia	Eastern and Southern Europe (excluding Russia)	Latin America and the Caribbean	Northern Africa and Western Asia	South-eastern Asia, Melanesia, Micronesia and Polynesia	Southern Asia	Southern, Eastern and Middle Africa	Western Africa
Relation of Different Components of Climate with Human Pituitary-Thyroid Axis and FT3/FT4 Ratio: A Study on Euthyroid and SCH Subjects in Two Different Seasons	Background. Various changes in thyroid hormones (TH) and thyroid-stimulating hormone (TSH) level were observed in different seasons among euthyroid and hypothyroid subjects living in areas with an extreme temperature difference between summer and winter. Objectives. This study aims at finding the effect of temperate climate on the seasonal variations of TSH and TH in euthyroid and subclinical hyp…	2019	https://dx.doi.org/10.1155/2019/2762978	0.357863	0.0164893	0.00279115	0.679236	Exposure; Seasonality; General climate change; Age & Sex; Meteorological variables	1	1	1	1	1	1	1	1	1
Effects of climate change on wind energy production in Iran	This study explores the effect of future climate change on wind energy conversion in Iran, based on data from existing wind farms. In an effort to estimate and understand the effects of climate change on the potential of wind energy production, the southwestern and western regions of Iran have been studied. In this region, the three provinces of Ilam, Kermanshah and Khuzestan have been studied in…	2015	https://dx.doi.org/10.1007/s12517-014-1374-2	0.200131	0.0167257	0.0321905	0.048394	Thermal stress & comfort; Farmers & agriculture; Greenhouse pathways; Energy policy & co-benefits; Meteorological variables	1	1	1	1	1	1	1	1	1
Flood-induced mortality across the globe: Spatiotemporal pattern and influencing factors	Impacts of floods on human society have been drawing increasing human concerns in recent years. In this study, flood observations from EM-DAT (Emergency Events Database) and DFO (Dartmouth Flood Observatory) datasets were analyzed to investigate frequency and intensity of floods, and flood-induced mortality, flood-affected population as well during 1975-2016 across the globe. Results indicated th…	2018	https://dx.doi.org/10.1016/j.scitotenv.2018.06.197	0.410385	0.038949	0.0291978	0.762005	Death; Floods; China; Extreme weather events; Mortality	China, India, Indonesia, USA, Australia	1	0	0	0	1	1	0	0
Climate variability of heat wave and projection of warming scenario in Taiwan	This study examined the climate variability of heat wave (HW) according to air temperature and relative humidity to determine trends of variation and stress threshold in three major cities of Taiwan, Taipei (TP), Taichung (TC), and Kaohsiung (KH), in the past four decades (1971-2010). According to the data availability, the wet-bulb globe temperature (WBGT) heat stress for the three studied citie…	2017	https://dx.doi.org/10.1007/s10584-017-2091-0	0.608174	0.0301004	0.0137103	0.882581	Thermal stress & comfort; Heatwaves; Increasing temperatures; Heat stress; Greenhouse pathways	Taiwan, Taipei, Taichung, Kaohsiung	1	0	0	0	0	0	0	0
Assessing the emissions of CO, SO2, and NOX and predicting potential zones of CO concentration from sugarcane factories in Egypt	Air pollution causes significant environmental and health problems around the world. The present study assesses the emission of CO, SO2, and NOX from six sugarcane factories (SCFs) in Egypt, which are using two dominant fuels, bagasse and natural gas. The detected CO emission and concentrations levels from the stacks of SCFs that used bagasse were higher (1751-3030 mg/Nm(3)) than those using a mi…	2020	https://dx.doi.org/10.1007/s12040-020-1339-7	0.263651	0.00313059	0.837955	0.0127967	Emissions (Nox & vehicles); Air pollution; Particulate concentration (air); Modeling & forecasting	1	1	1	1	1	1	1	1	1
Rural household vulnerability to climate risk in Uganda	Vulnerability assessment is fundamental for informing adaptation to climate change policy. The aim of this study is to evaluate the vulnerability of rural subsistence farmers in Uganda to climate risk. A mixed methods approach used semi-structured and guided interviews, and participatory techniques to explore perception, livelihood response and socio-economic status. Perception of climate risk va…	2017	https://dx.doi.org/10.1007/s10113-016-1049-5	0.438404	0.568338	0.00431237	0.754436	Drought; Farmers & agriculture; Adaptation; Vulnerability; Rural households	Uganda	0	0	0	0	0	0	1	0
Understanding Perceptions of Climate Change, Priorities, and Decision-Making among Municipalities in Lima, Peru to Better Inform Adaptation and Mitigation Planning	Climate change poses multiple risks to the population of Lima, the largest city and capital of Peru, located on the Pacific coast in a desert ecosystem. These risks include increased water scarcity, increased heat, and the introduction and emergence of vector-borne and other climate sensitive diseases. To respond to these threats, it is necessary for the government, at every level, to adopt more …	2016	https://dx.doi.org/10.1371/journal.pone.0147201	0.634824	0.829016	0.00471617	0.777707	Drinking water quality; Adaptation; Community resilience; General climate change; Risk assessment & risk perception	Lima, Peru	0	0	1	0	0	0	0	0
Abnormal labor outcomes as a function of maternal exposure to a catastrophic hurricane event during pregnancy	Hurricane Andrew, which made landfall on August 24, 1992, was one of the most destructive hurricanes in American history, causing atypically high levels of psychological and physical health impairment among the resident population and especially among vulnerable groups. This article investigates whether maternal exposure to Hurricane Andrew during pregnancy increased the risk of dystocia (or dysf…	2013	https://dx.doi.org/10.1007/s11069-011-0065-5	0.174615	0.0595426	0.0144444	0.697314	Birth & pregnancy; Hurricanes; Disaster risk reduction; Vulnerability; Age & Sex	1	1	1	1	1	1	1	1	1
The firewood dilemma: Human health in a broader context of well-being in Chile	The mitigation of climate change requires developing alternatives to fossil fuels, while simultaneously looking for ways to increase the resilience of our socioecological systems especially those reliant on ecosystem goods and services. Forest biomass is receiving increased attention as a source of renewable fuel; yet at the same time, increased use of wood fuels raises health concerns about the …	2015	https://dx.doi.org/10.1016/j.esd.2015.07.005	0.296945	0.0605421	0.897456	0.0148173	PAH; Wildfires; Rural households; Energy policy & co-benefits; Air pollution	1	1	1	1	1	1	1	1	1
Climate Change: From Science to Practice.	PURPOSE OF REVIEW: Climate change poses a significant threat to human health. Understanding how climate science can be translated into public health practice is an essential first step in enabling robust adaptation and improving resiliency to climate change.; RECENT FINDINGS: Recent research highlights the importance of iterative approaches to public health adaptation to climate change, enabling …	2018	https://dx.doi.org/10.1007/s40572-018-0187-y	0.549409	0.933488	0.0156432	0.251627	Adaptation; General climate change; Public health	1	1	1	1	1	1	1	1	1
Impacts of aviation fuel sulfur content on climate and human health	Aviation emissions impact both air quality and climate. Using a coupled tropospheric chemistry-aerosol microphysics model we investigate the effects of varying aviation fuel sulfur content (FSC) on premature mortality from long-term exposure to aviation-sourced PM2.5 (particulate matter with a dry diameter of &lt; 2.5 μm) and on the global radiation budget due to changes in aerosol and tropospher…	2015	https://dx.doi.org/10.5194/acpd-15-18921-2015	0.624483	0.00542507	0.538815	0.34091	Emissions (ozone); Greenhouse pathways; Particulate matter; Emissions (Nox & vehicles); Mortality	1	1	1	1	1	1	1	1	1
World air particulate matter: sources, distribution and health effects	Particulate matter (PM) is both a major driver of climate change and a source of toxicity for health. In the upper atmosphere, particulate matter modifies the earth radiation budget, cloud formation and acts as a reaction center for air pollutants. In the lower atmosphere, particulate matter changes atmospheric visibility and alters biogeochemical cycles and meteorology. Most critical effects are…	2017	https://dx.doi.org/10.1007/s10311-017-0611-9	0.797786	0.0341761	0.421562	0.394905	Dust storms; Particulate matter; Air pollution; Particulate concentration (air); Public health	USA	1	1	1	1	1	1	1	1
Challenges in predicting the effects of climate change on Schistosoma mansoni and Schistosoma haematobium transmission potential	Climate change will inevitably influence both the distribution of Schistosoma mansoni and Schistosoma haematobium and the incidence of schistosomiasis in areas where it is currently endemic, and impact on the feasibility of schistosomiasis control and elimination goals. There are several limitations of current models of climate and schistosome transmission, and substantial gaps in empirical data …	2013	https://dx.doi.org/10.1016/j.pt.2013.08.007	0.304936	0.0212297	0.0125285	0.5	Drought; Heatwaves; Drinking water quality; Ambient temperature; Modeling & forecasting	1	1	1	1	1	1	1	1	1
A Machine Learning Ensemble Approach Based on Random Forest and Radial Basis Function Neural Network for Risk Evaluation of Regional Flood Disaster: A Case Study of the Yangtze River Delta, China	The Yangtze River Delta (YRD) is one of the most developed regions in China. This is also a flood-prone area where flood disasters are frequently experienced; the situations between the people-land nexus and the people-water nexus are very complicated. Therefore, the accurate assessment of flood risk is of great significance to regional development. The paper took the YRD urban agglomeration as t…	2020	https://dx.doi.org/10.3390/ijerph17010049	0.201565	0.193901	0.017927	0.259265	Floods; China; Disaster risk reduction; Urban areas; Risk assessment & risk perception	1	1	1	1	1	1	1	1	1
Short-term effects of ozone air pollution on hospital admissions for myocardial infarction: A time-stratified case-crossover study in Taipei	This study was undertaken to determine whether there was a correlation between ambient ozone (O-3) levels and number of hospital admissions for myocardial infarction (MI) in Taipei, Taiwan. Hospital admissions for MI and ambient air pollution data for Taipei were obtained for the period from 2006 to 2010. The relative risk (RR) of hospital admissions for MI was estimated using a time-stratified c…	2017	https://dx.doi.org/10.1080/15287394.2017.1321092	0.876328	0.00298559	0.408093	0.812665	Increasing temperatures; Hospital admissions; Temporal analyses; Particulate matter; Air pollution	Taipei, Taiwan	1	0	0	0	0	0	0	0
Structural and Psycho-Social Limits to Climate Change Adaptation in the Great Barrier Reef Region	Adaptation, as a strategy to respond to climate change, has limits: there are conditions under which adaptation strategies fail to alleviate impacts from climate change. Research has primarily focused on identifying absolute bio-physical limits. This paper contributes empirical insight to an emerging literature on the social limits to adaptation. Such limits arise from the ways in which societies…	2016	https://dx.doi.org/10.1371/journal.pone.0150575	0.362635	0.83245	0.00569	0.157625	Adaptation; Community resilience; Vulnerability; General climate change	1	1	1	1	1	1	1	1	1
The Effect of Hurricane Sandy on Cardiovascular Events in New Jersey	Background-- Hurricane Sandy made landfall in New Jersey (NJ) on October 29, 2012. We studied the impact of this extreme weather event on the incidence of, and 30-day mortality from, cardiovascular (CV) events (CVEs), including myocardial infarctions (MI) and strokes, in NJ. Methods and Results-- Data were obtained from the MI data acquisition system (MIDAS), a database of all inpatient hospital …	2014	https://dx.doi.org/10.1161/JAHA.114.001354	0.822457	0.0792338	0.00498536	0.92098	Stroke; Hurricanes; Temporal analyses; Disease incidence; Mortality	New Jersey	1	1	1	1	1	1	1	1
The impact of weather and climate on pollen concentrations in Denver, Colorado, 2010-2018	Background: Increasing evidence indicates that climate change is affecting the timing of pollen season and concentrations of allergenic pollens. To date, pollen trends and their associations with meteorological variables have not been studied in most of the United States. Objective: The purpose of this study was to investigate the effects of weather and climate on pollen concentrations and pollen…	2019	https://dx.doi.org/10.1016/j.anai.2019.08.002	0.472406	0.0172846	0.0268015	0.699976	Pollen & allergies; Seasonality; General climate change; Meteorological variables	Denver, Colorado, United States	1	1	1	1	1	1	1	1
Heat and cardiovascular diseases: A review of epidemiological surveys	The review summarizes epidemiologic data on the effects of heat on cardiovascular morbidity and mortality. Patients with heart failure and cardiac arrhythmias are most susceptible to negative heat exposure. At the same time, measures aimed at preserving the health of the population lead to a considerable reduction in losses associated with an abnormal rise in air temperature.	2015	https://dx.doi.org/10.17116/terarkh201587984-90	0.379247	0.0273336	0.00722833	0.35759	Patients; Heat stress; Mortality; Exposure; Public health	1	1	1	1	1	1	1	1	1
Influenza virus: 16 years' experience of clinical epidemiologic patterns and associated infection factors in hospitalized children in Argentina	Background Influenza is an important cause of acute lower respiratory tract infection (aLRTI), hospitalization, and mortality in children. This study aimed to describe the clinical and epidemiologic patterns and infection factors associated with influenza, and compare case features of influenza A and B. Methods In a prospective, cross-sectional study, patients admitted for aLRTI, between 2000 and…	2018	https://dx.doi.org/10.1371/journal.pone.0195135	0.297266	0.00170505	0.00224556	0.329632	Influenza; Respiratory viruses; Hospital admissions; Patients; Case data	1	1	1	1	1	1	1	1	1
Application of a degree-day model of West Nile virus transmission risk to the east coast of the United States of America	A geographical information systems model that identifies regions of the United States of America (USA) susceptible to West Nile virus (WNV) transmission risk is presented. This system has previously been calibrated and tested in the western USA; in this paper we use datasets of WNV-killed birds from South Carolina and Connecticut to test the model in the eastern USA. Because their response to WNV…	2013	No DOI available	0.395626	0.00588082	0.00980144	0.478276	Mosquito vector dynamics; Transmission; Seasonality; Modeling & forecasting; Risk assessment & risk perception	USA, South Carolina, Connecticut	1	1	1	1	1	1	1	1
Future changes in thermal comfort conditions over China based on multi-RegCM4 simulations	A set of high resolution (25 km) 21st century climate change projections using the regional climate model RegCM4 driven by four global model simulations were conducted over East Asia under the mid-range RCP4.5 scenario. In the present paper, the authors investigate the change in thermal comfort conditions over china based on an ensemble of the projections, using the index of effective temperature…	2018	https://dx.doi.org/10.1080/16742834.2018.1471578	0.316362	0.00185318	0.00503496	0.429392	Thermal stress & comfort; Cold & extreme temperatures; Greenhouse pathways; Exposure; General climate change	1	1	1	1	1	1	1	1	1
The impact of energy consumption on environment and public health in China	Fossil energy consumption is one of the main reasons for the deterioration of environmental pollution and decline in public health. This paper tests for the long-run and short-run relationship among energy consumption, environment pollution and public health using the autoregressive-distributed lag approach in China for the period 1985-2014. The study used energy consumption variables (i.e., the …	2017	https://dx.doi.org/10.1007/s11069-017-2787-5	0.35323	0.0168137	0.166149	0.037488	Dust storms; China; Energy policy & co-benefits; Air pollution; Public health	China	1	0	0	0	0	0	0	0
The occurrence of melioidosis is related to different climatic conditions in distinct topographical areas of Taiwan	This study assessed the correlations between the incidence of melioidosis and rainfall, wind strength and wind direction in both the flat and hilly regions of Taiwan. Data from the melioidosis and climate databases from 2005 to 2011 were combined and analysed. With the inclusion of a lag time accounting for a possible incubation period for melioidosis, the daily rainfall and wind-speed data were …	2014	https://dx.doi.org/10.1017/S0950268813001271	0.425018	0.0150943	0.0122282	0.276636	Case data; Disease incidence; Montly rainfall; Meteorological variables	Taiwan	1	0	0	0	0	0	0	0
Environmental health evaluation for Jatinegara Apartment from the perception of Kampung Pulo displaced people	Limited land availability and population growth resulted in the emergence of illegal housing and slums in Jakarta. Kampung Pulo area in East Jakarta is one of the regions occupied by the illegal structures and slums. To overcome the problem, the Government of DKI Jakarta built a simple rental apartment (Rusunawa) used for relocation of Kampung Pulo community. The aims of this research are to stud…	2018	No DOI available	0.248953	0.061662	0.0175091	0.243116	Farmers & agriculture; Floods; Community resilience; Spatial analyses; Public health	1	1	1	1	1	1	1	1	1
Hunger, nutrition, and precipitation: evidence from Ghana and Bangladesh	Changing precipitation patterns caused by climate change are expected to have major impacts on food security and nutrition in agrarian areas in developing countries. However, the linkages between the duration and severity of precipitation shocks and their effects on child nutrition and household food security metrics remain underexplored. In this study, we used Feed the Future datasets from Ghana…	2019	https://dx.doi.org/10.1007/s11111-019-00323-8	0.263839	0.0154249	0.00889053	0.64627	Food insecurity; Child health; Rural households; Extreme weather events; Spatial analyses	1	1	1	1	1	1	1	1	1
Premature mortality related to United States cross-state air pollution	Outdoor air pollution adversely affects human health and is estimated to be responsible for five to ten per cent of the total annual premature mortality in the contiguous United States(1-3). Combustion emissions from a variety of sources, such as power generation or road traffic, make a large contribution to harmful air pollutants such as ozone and fine particulate matter (PM2.5)(4). Efforts to m…	2020	https://dx.doi.org/10.1038/s41586-020-1983-8	0.886	0.0236856	0.979602	0.593898	Death; Emissions (ozone); Emissions (Nox & vehicles); Air pollution; Mortality	United States	1	1	1	1	1	1	1	1
Associations between Environmental Quality and Mortality in the Contiguous United States, 2000-2005	Background: Assessing cumulative effects of the multiple environmental factors influencing mortality remains a challenging task. Objectives: This study aimed to examine the associations between cumulative environmental quality and all-cause and leading cause-specific (heart disease, cancer, and stroke) mortality rates. Methods: We used the overall Environmental Quality Index (EQI) and its five do…	2017	https://dx.doi.org/10.1289/EHP119	0.638459	0.00559159	0.00966752	0.862748	Stroke; Mortality; Infectious diseases general; Exposure; Spatial analyses	United States	1	1	1	1	1	1	1	1
The dynamics of the morbidity rate of hemorrhagic fever with renal syndrome in the population of the city of Naberezhnye Chelny	In the article there are considered the environmental and biological prerequisites for the dynamics of hemorrhagic fever with renal syndrome (HFRS) morbidity rate in the population of the city of Naberezhnye Chelny and the municipal districts located in the north-eastern part of the Republic of Tatarstan, a subdivision of Russian Federation. The territory of the Republic of Tatarstan is included …	2015	No DOI available	0.314576	0.0124093	0.00755936	0.442613	Respiratory viruses; Transmission; Case data; Infectious diseases general; Seasonality	1	1	1	1	1	1	1	1	1
Assessment of occupant-behavior-based indoor air quality and its impacts on human exposure risk: A case study based on the wildfires in Northern California	The recent wildfires in California, U.S., have caused not only significant losses to human life and property, but also serious environmental and health issues. Ambient air pollution from combustion during the fires could increase indoor exposure risks to toxic gases and particles. further exacerbating respiratory conditions. This work aims at addressing existing knowledge gaps in understanding ho…	2019	https://dx.doi.org/10.1016/j.scitotenv.2019.05.467	0.274053	0.0432229	0.0529026	0.0978655	Occupational injury; Wildfires; Building design; Air pollution; Modeling & forecasting	1	1	1	1	1	1	1	1	1
How resilient is the general population to heatwaves? A knowledge survey from the ENHANCE project in Brussels and Amsterdam.	BACKGROUND: Studies have shown an increase in mortality and morbidity during heatwaves, especially among the elderly. We assessed the knowledge of the general population of Brussels and Amsterdam on groups at risk and protective measures for heat-related health effects.; RESULTS: Six locations with mixed populations were selected in each city. Passer-by's in both cities were asked to participate …	2016	No DOI available	0.695698	0.302761	0.0311235	0.703736	Heatwaves; Urban areas; Risk assessment & risk perception; Age & Sex; Public health	Brussels, Amsterdam	1	1	1	1	1	1	1	1
The effect of heat waves on mortality and effect modifiers in four communities of Guangdong Province, China	Background: Heat waves have been reported to be associated with increased mortality; however, fewer studies have examined the effect modification by heat wave characteristics, individual characteristics and community characteristics. Methods: This study investigated the effect of extreme heat on mortality in 2 urban and 2 rural communities in Guangdong Province, China during 2006-2010. The effect…	2014	https://dx.doi.org/10.1016/j.scitotenv.2014.02.049	1	0.0217272	0.00449295	0.982995	Heatwaves; Community resilience; Heat stress; Temporal analyses; Mortality	Guangdong, China	1	0	0	0	0	0	0	0
Effects of particulate matter on respiratory disease and the impact of meteorological factors in Busan, Korea	Background: Both air pollution and weather impact hospitalization for respiratory diseases. However, few studies have investigated the contribution of weather to hospitalization related to the adverse effects of air pollution. This study analyzed the effects of particulate matter (PM) on daily respiratory-related hospital admissions, taking into account meteorological factors. Methods: Daily hosp…	2017	https://dx.doi.org/10.1016/j.rmed.2017.02.010	0.959663	0.00455593	0.130362	0.941674	Asthma; Hospital admissions; Particulate matter; Infectious diseases general; Meteorological variables	1	1	1	1	1	1	1	1	1
Impact of current policies on future air quality and health outcomes in Delhi, India	A key policy challenge in Indian megacities is to curb high concentrations of PM2.5 and mitigate associated adverse health impacts. Using the Greenhouse Gases and Air Pollution Interactions and Synergies (GAINS) model we carry out an integrated analysis of the air quality regulations across different sectors for the city of Delhi. Our findings show that PM2.5 concentrations for Delhi will not rea…	2013	https://dx.doi.org/10.1016/j.atmosenv.2013.04.052	1	0.0214686	0.937448	0.266323	Particulate matter; Energy policy & co-benefits; Air pollution; Mortality; Particulate concentration (air)	Delhi, Delhi city	0	0	0	0	0	1	0	0
Spatio-temporal factors related to dengue hemorrhagic fever in makassar city, 2010 – 2014	Dengue Hemorrhagic Fever (DHF) is an infectious disease caused by the dengue virus is still a public health problem all over the tropics and sub-tropics in the world because it happens every year with a case that is always high. This study aims to describe the spatio-temporal pattern of dengue hemorrhagic fever (DHF) cases in Makassar city in 2010 to 2014, and to analyze the correlation between D…	2018	https://dx.doi.org/10.5958/0976-5506.2018.00596.X	0.861891	0.010047	0.00520527	0.988209	Dengue; Case data; Disease incidence; Montly rainfall; Spatial analyses	Makassar	0	0	0	0	1	0	0	0
Pregnancy and Lifetime Exposure to Fine Particulate Matter and Infant Mortality in Massachusetts, 2001-2007	Many studies have found associations between particulate matter having an aerodynamic diameter of a parts per thousand<currency>2.5 mu m (PM2.5) and adult mortality. Comparatively few studies evaluated particles and infant mortality, although infants and children are particularly vulnerable to pollution. Moreover, existing studies mostly focused on short-term exposure to larger particles. We inve…	2017	https://dx.doi.org/10.1093/aje/kwx015	0.746977	0.00383841	0.40657	0.724749	Birth & pregnancy; Death; Particulate matter; Mortality; Exposure	Massachusetts	1	1	1	1	1	1	1	1
Summer Temperature and Spatial Variability of all-Cause Mortality in Surat City, India.	BACKGROUND: Ample information is available on extreme heat associated mortality for few Indian cities, but scant literature is available on effect of temperature on spatial variability of all-cause mortality for coastal cities.; OBJECTIVE: To assess the effect of daily maximum temperature, relative humidity and heat index on spatial variability of all-cause mortality for summer months (March to M…	2017	https://dx.doi.org/10.4103/0970-0218.205216	0.759022	0.00323398	0.0128742	0.802281	Death; Temporal analyses; Mortality; Ambient temperature; Spatial analyses	India, Surat	0	0	0	0	0	1	0	0
Climatic, ecological and socioeconomic factors as predictors of Sindbis virus infections in Finland	Mosquito-borne Sindbis virus (SINV) causes rash-arthritis syndrome in Finland. Major outbreaks with approximately 7-year cycles have caused substantial burden of illness. Forest dwelling grouse are suspected to be amplifying hosts, with the infection transmitted to humans by mosquito bites. SINV infection surveillance data for 1984-2010 were used to create a negative binomial hurdle model, with s…	2013	https://dx.doi.org/10.1017/S095026881200249X	0.491709	0.00386849	0.00801754	0.627204	Respiratory viruses; Drinking water quality; Mosquito vector dynamics; Case data; Disease incidence	Finland	1	1	1	1	1	1	1	1
Concerns about climate change among rural residents in Australia	Climate change impacts human health and there is growing recognition of the explicit consequences for mental health and wellbeing. Rural communities are recognised as one of the most vulnerable populations to climate change. The majority of research to date is quantitative and has a focus on farmers specifically, with the impacts of climate change on the wider rural community considered to a less…	2020	https://dx.doi.org/10.1016/j.jrurstud.2020.01.010	0.523632	0.0783698	0.0140855	0.480583	Mental health & PTSD; Community resilience; Vulnerability; General climate change; Public health	New South Wales, Australia	1	1	1	1	1	1	1	1
Air Quality in the Sydney Metropolitan Region during the 2013 Blue Mountains Wildfire	Australia commonly experiences extensive wildfires, mostly during its hot dry summers. These often lead to a significant loss of life and property. The October 2013 Blue Mountains Fire burnt through more than 100,000 hectares and generated a large amount of fire dust that was transported to the downwind community residing in the Sydney metropolitan area, which is the largest city in Australia. Re…	2018	https://dx.doi.org/10.4209/aaqr.2017.10.0427	0.517389	0.0314837	0.0286162	0.651839	Dust storms; Wildfires; Community resilience; Particulate matter; Particulate concentration (air)	Sydney, Australia, New South Wales	1	1	1	1	1	1	1	1
Effects of Extreme Temperatures on Mortality and Hospitalization in Ho Chi Minh City, Vietnam	There is a lack of research focusing on the association of temperature with mortality and hospitalization in developing countries with tropical climates and a low capacity to cope with the influences of extreme weather events. This study aimed to examine and compare the effect of temperature, including heat waves, on mortality and hospitalization in the most populous city of Vietnam. We used quas…	2019	https://dx.doi.org/10.3390/ijerph16030432	0.977976	0.0588722	0.0038841	0.974286	Heatwaves; Hospital admissions; Mortality; Infectious diseases general; Ambient temperature	Ho Chi Minh City, Vietnam	0	0	0	0	1	0	0	0
Variation of Air Pollutant (Particulate Matter-PM10) in Peninsular Malaysia Study in the southwest coast of peninsular Malaysia	Particulate matter (PM10) received great attention due to its potential to cause adverse health effects. In this study, the variation of the long-term PM10 concentration from monitoring records in the southwest Coast of peninsular Malaysia was analysed. Higher concentration of PM10 was detected in the southwest coast of peninsular Malaysia during the southwest monsoon. This is due to the low leve…	2015	No DOI available	0.593854	0.0179714	0.127827	0.383378	Particulate matter; Ambient temperature; Seasonality; Particulate concentration (air); Meteorological variables	Malaysia	0	0	0	0	1	0	0	0
Djinnati syndrome: symptoms and prevalence in rural population of Baluchistan (southeast of Iran).	OBJECTIVE: The present study describes "Djinnati," a culture-bound syndrome and examines its prevalence and demographic attributes such as age, gender and education level in the rural population of Baluchistan in southeast Iran.; METHOD: In this cross-sectional study, the participants (n=4129) were recruited from people living in rural areas of Baluchistan (southeast Iran) by multistage sampling.…	2013	https://dx.doi.org/10.1016/j.ajp.2013.09.012	0.287615	0.0305089	0.0129466	0.318984	Symptoms; Patients; Case data; Age & Sex; Public health	1	1	1	1	1	1	1	1	1
Respiratory syncytial virus a and b display different temporal patterns in a 4-year prospective cross-sectional study among children with acute respiratory infection in a tropical city	Respiratory syncytial virus (RSV) is one of the most common etiological agents of childhood respiratory infections globally. Information on seasonality of different antigenic groups is scarce. We aimed to describe the frequency, seasonality, and age of children infected by RSV antigenic groups A (RSVA) and B (RSVB) among children with ARI in a 4-year period.Children (6-23 months old) with respira…	2016	https://dx.doi.org/10.1097/MD.0000000000005142	0.419531	0.00229223	0.00208007	0.56923	Respiratory viruses; Child health; Case data; Montly rainfall; Seasonality	Salvador, Brazil	0	0	1	0	0	0	0	0
On the August 12, 2015 occurrence of explosions and fires in Tianjin, China, and the atmospheric impact observed in central Korea	Just before midnight on August 12, 2015, violent explosions and massive fires occurred in the Tianjin Harbor, China, releasing extensive amounts of toxic gas and smoke, debris, and mineral dust into the atmosphere. Atmospheric damage resulted from the long-range transport of air pollutants (LRTAP) in neighboring areas and countries. It has been found that the smoke plumes circled around the Huabe…	2015	https://dx.doi.org/10.1007/s11869-015-0371-2	0.23135	0.00506592	0.0176723	0.36388	Dust storms; Wildfires; China; Emissions (Nox & vehicles); Air pollution	1	1	1	1	1	1	1	1	1
A Geographical Analysis of Emergency Medical Service Calls and Extreme Heat in King County, WA, USA (2007-2012)	This research analyzed the relationship between extreme heat and Emergency Medical Service (EMS) calls in King County, WA, USA between 2007 and 2012, including the effect of community-level characteristics. Extreme heat thresholds for the Basic Life Support (BLS) data and the Advanced Life Support (ALS) data were found using a piecewise generalized linear model with Akaike Information Criterion (…	2017	https://dx.doi.org/10.3390/ijerph14080937	0.732845	0.010396	0.00400144	0.930548	Increasing temperatures; Heat stress; Temporal analyses; Modeling & forecasting; Spatial analyses	King, USA	1	1	1	1	1	1	1	1
Effect of Hurricane Sandy on Long Island Emergency Departments Visits	Objective This study aimed to examine the effect of Hurricane Sandy on Long Island mental health emergency department (ED) visits and to determine whether these visits varied according to patient demographics or geographic area and intensity of the impact. Methods Individual-level de-identified data were extracted from the Statewide Planning and Research Cooperative System from New York State ED …	2016	https://dx.doi.org/10.1017/dmp.2015.189	0.87635	0.103009	0.00169828	0.987495	Visits to health care facilities; Hurricanes; Patients; Mental health & PTSD; Public health	Suffolk, Nassau	0	0	1	0	0	0	0	0
Mapping Heat Stress Vulnerability and Risk Assessment at the Neighborhood Scale to Drive Urban Adaptation Planning	Climate change is one of the most complex issues of the 21st century, and even though there is general consensus about the urgency of taking action at the city level, the planning and implementation of adaptation measures is advancing slowly. The lack of data and information to support the planning process is often mentioned as a factor hampering the adaptation processes in cities. In this paper,…	2020	https://dx.doi.org/10.3390/su12031056	0.391446	0.115182	0.00229466	0.258265	Adaptation; Vulnerability; Urban areas; Risk assessment & risk perception; Spatial analyses	Padova, Italy	0	1	0	0	0	0	0	0
Enhanced vector surveillance to control arbovirus epidemics in Colombia	In the wake of the Zika epidemic, there has been intensified interest in the surveillance and control of the arbovirus vectors Aedes aegypti and Aedes albopictus, yet many existing surveillance systems could benefit from improvements. Vector control programs are often directed by national governments, but are carried out at the local level, resulting in the discounting of spatial heterogeneities …	2019	https://dx.doi.org/10.26633/RPSP.2019.50	0.318535	0.0911824	0.00961023	0.151092	Mosquito vector dynamics; Transmission; Modeling & forecasting; Public health	1	1	1	1	1	1	1	1	1
Climate Change and Mental Health	Climate change is an enormous challenge for our communities, our country, and our world. Recently much attention has been paid to the physical impacts of climate change, including extreme heat events, droughts, extreme storms, and rising sea levels. However, much less attention has been paid to the psychological impacts. This article examines the likely psychological impacts of climate change, in…	2017	https://dx.doi.org/10.1097/01.NAJ.0000515232.51795.fa	0.31322	0.171817	0.0055917	0.712832	Drought; Mental health & PTSD; Community resilience; Extreme weather events; General climate change	1	1	1	1	1	1	1	1	1
Malaria prevalence and incidence in an isolated, meso-endemic area of Mozambique	Isolated areas, such as the 2 x 7 km peninsula of Linga Linga in Mozambique, are the places where malaria might be most easily eliminated. Currently available control strategies include long-lasting insecticidal bednets impregnated with pyrethroid insecticides (LLINs), rapid diagnostic tests (RDTs) for diagnosis and artemisinin based combination therapy (ACT) for treatment and these were applied …	2015	https://dx.doi.org/10.7717/peerj.1370	0.392537	0.144632	0.0256846	0.512903	Malaria; Rural households; Disease incidence; Risk assessment & risk perception; Age & Sex	Mozambique	0	0	0	0	0	0	1	0
Organic production systems: Sustainability assessment of rice in Italy	Even though organic practices are getting more and more widespread, there is scant of information on their environmental impacts. A comprehensive approach is needed in order to take into account, on the one hand, the lower amount of inputs normally used (e.g. pesticides) in organic systems and, on the other hand, the lower yield they usually imply. The aim of this study is to assess the environme…	2016	https://dx.doi.org/10.1016/j.agee.2016.03.046	1	0.515292	0.884171	0.177569	Emissions (ozone); Farmers & agriculture; Emissions (Nox & vehicles); Energy policy & co-benefits; General climate change	Lomellina	0	1	0	0	0	0	0	0
Spatial risk assessment of eastern monarch butterfly road mortality during autumn migration within the southern corridor	Road mortality may contribute to the population decline of eastern monarch butterflies (Danaus plexippus L.). We estimated autumn monarch roadkill rates within the primary Oklahoma to Mexico southern migration corridor (i.e., Central Funnel). Dead monarchs were surveyed along Texas roadsides during four weeks of autumn migration in 2016 and 2017. Roadkill averaged 3.4 monarchs per 100 m transect,…	2019	https://dx.doi.org/10.1016/j.biocon.2019.01.008	0.21738	0.0339454	0.0348989	0.678322	Greenhouse pathways; Mortality; Spatial analyses	1	1	1	1	1	1	1	1	1
A Physically Based PM2.5 Estimation Method Using AERONET Data in Beijing Area	Over the past few years, regional air pollution has frequently occurred in Mid-Eastern China, especially in Beijing. As the primary pollutant in urban air, atmospheric particulate matter (PM) not only leads to the decrease of atmospheric visibility, but also increases the mortality and morbidity of respiratory system diseases. By analyzing aerosol volume size distribution data downloaded from the…	2018	https://dx.doi.org/10.1109/JSTARS.2018.2817243	0.586493	0.00704862	0.151081	0.210693	China; Particulate matter; Air pollution; Particulate concentration (air); Modeling & forecasting	Beijing	1	0	0	0	0	0	0	0
The influence that different urban development models has on PM2.5 elemental and bioaccessible profiles	Limited studies have reported on in-vitro analysis of PM2.5 but as far as the authors are aware, bioaccessibility of PM2.5 in artificial lysosomal fluid (ALF) has not been linked to urban development models before. The Brazilian cities Manaus (Amazon) and Curitiba (South region) have different geographical locations, climates, and urban development strategies. Manaus drives its industrialization …	2019	https://dx.doi.org/10.1038/s41598-019-51340-4	0.37893	0.016968	0.273327	0.148541	Particulate matter; Urban areas; Particulate concentration (air)	Curitiba, Manaus	0	0	1	0	0	0	0	0
Ozone-related asthma emergency department visits in the US in a warming climate	Ozone exposure is associated with higher risk of asthma-related emergency department visits. The meteorological conditions that govern ozone concentration are projected to be more favorable to ozone formation over much of the United States due to continued climate change, even as emissions of anthropogenic ozone precursors are expected to decrease by 2050. Our goal is to quantify the health benef…	2020	https://dx.doi.org/10.1016/j.envres.2020.109206	0.882135	0.0293058	0.5	0.713032	Visits to health care facilities; Asthma; Emissions (ozone); Greenhouse pathways; Energy policy & co-benefits	1	1	1	1	1	1	1	1	1
Particulate air pollution from wildfires in the Western US under climate change	Wildfire can impose a direct impact on human health under climate change. While the potential impacts of climate change on wildfires and resulting air pollution have been studied, it is not known who will be most affected by the growing threat of wildfires. Identifying communities that will be most affected will inform development of fire management strategies and disaster preparedness programs. …	2016	https://dx.doi.org/10.1007/s10584-016-1762-6	1	0.0336025	0.120035	0.964252	Wildfires; Greenhouse pathways; Particulate matter; Air pollution; General climate change	Northern California, Western Oregon	1	1	1	1	1	1	1	1
Study loading capacties of air pollutant emissions for developing countries: a case of Ho Chi Minh City, Vietnam	Ho Chi Minh City (HCMC) is one of the cities in developing countries where many concentrations of air pollutants exceeded the Vietnam national technical regulation in ambient air quality including TSP, NOx, Ozone and CO. These high pollutant concentrations have destroyed the human health of people in HCMC. Many zones in HCMC can’t receive more air pollutants. The objectives of this research are: …	2020	https://dx.doi.org/10.1038/s41598-020-62053-4	0.785827	0.0193696	0.611175	0.275622	Urban areas; Emissions (Nox & vehicles); Air pollution; Particulate concentration (air); Modeling & forecasting	Ho Chi Minh City, HCMC, Vietnam	0	0	0	0	1	0	0	0
The seasonality of postoperative infection in spine surgery Clinical article	Object. Studies from many disciplines have found an association with the summer months, elevated temperature, humidity, and an increased rate of infection. The "July effect," a hypothesis that the inexperience of new house staff at the beginning of an academic year leads to an increase in wound complications, has also been considered. Finally, an increase in trauma-related admissions in the summe…	2013	https://dx.doi.org/10.3171/2012.10.SPINE12572	0.258329	0.0116339	0.00611324	0.457311	Respiratory viruses; Patients; Disease incidence; Montly rainfall; Seasonality	1	1	1	1	1	1	1	1	1
Role of renewable energy technologies in rural communities' adaptation to climate change in Nepal	The aim of this paper is to analyze the role of renewable energy technologies (RETs) such as biogas, improved cooking stoves (ICSs), micro hydro (MH) and solar power (SP) in helping rural communities in Nepal to adapt to climate change. The analysis considers the energy efficiency of different RETs as well as their socio-economic and environmental impacts. The efficient use of biomass in new tech…	2014	https://dx.doi.org/10.1016/j.renene.2014.03.003	0.538168	0.1125	0.522701	0.0234433	Adaptation; Community resilience; Rural households; Emissions (Nox & vehicles); Energy policy & co-benefits	Nepal	0	0	0	0	0	1	0	0
The Welsh Marches: resilient farmers? Exploring farmers' resilience to extreme weather events in the recent past	In the 21st century climate change will cause a significant increase in the frequency and intensity of extreme weather events across Europe. Investigating farmers' resilience to extreme weather events in the past can be used to establish the inherent level of resilience farmers' will have to respond to comparable events in the future. The Welsh Marches has experienced a range of extreme weather e…	2015	https://dx.doi.org/10.4422/ager.2015.05	0.398431	0.0486773	0.000930882	0.635808	Heatwaves; Farmers & agriculture; Community resilience; Vulnerability; Extreme weather events	1	1	1	1	1	1	1	1	1
Multiple trend analysis of rainfall and temperature for a monsoon-dominated catchment in India	Information on spatial and temporal variation in rainfall and temperature pattern is of prime importance for understanding the climate dynamics and prerequisite for preparation of strategies to mitigate or adapt the ill impacts of potential future climate change on water resources, crop production and enhance resilience of vulnerable communities. In this study, five trend detection methods consid…	2019	https://dx.doi.org/10.1007/s00703-018-0617-2	0.266483	0.0233858	0.00204367	0.690929	Farmers & agriculture; Community resilience; Montly rainfall; Ambient temperature; Spatial analyses	1	1	1	1	1	1	1	1	1
Seasonal dynamics of airborne pollen in Beijing Urban Area	In order to provide the references for appropriate construction and protection of urban green system and reliable prevention and control of tropic pollinosis, the seasonal dynamics of species and quantity of airborne pollens were investigated in Beijing urban area. With a Burkard volumetric trap, airborne pollens were sampled from December 31st 2010 to December 31st 2011. Through the whole year o…	2013	https://dx.doi.org/10.5846/stxb201204100502	0.376859	0.0191186	0.0096477	0.816994	Pollen & allergies; Urban areas; Seasonality; Particulate concentration (air)	Beijing	1	0	0	0	0	0	0	0
Temperature as a risk factor of emergency department visits for acute kidney injury: a case-crossover study in Seoul, South Korea	BackgroundPrevious studies show that escalations in ambient temperature are among the risk factors for acute kidney injury (AKI). However, it has not been adequately studied in our location, Seoul, South Korea. In this study, we aimed to examine the association between ambient temperatures and AKI morbidity using emergency department (ED) visit data.MethodsWe obtained data on ED visits from the N…	2019	https://dx.doi.org/10.1186/s12940-019-0491-5	0.627157	0.0148187	0.00976011	0.707022	Visits to health care facilities; Increasing temperatures; Patients; Ambient temperature; Seasonality	Seoul, South Korea	1	0	0	0	0	0	0	0
Riverine fishers' knowledge of extreme climatic events in the Brazilian Amazonia	Background: Climate change is altering climate patterns, mainly increasing the frequency and intensity of extreme events with potentially serious impacts on natural resources and the people that use them. Adapting to such impacts will require the integration of scientific and local (folk) knowledge, especially the first-hand experiences and perceptions of resource users such as fishers. In this s…	2016	https://dx.doi.org/10.1186/s13002-016-0123-x	0.27486	0.374283	0.00538164	0.529635	Drought; Floods; Adaptation; Extreme weather events; General climate change	1	1	1	1	1	1	1	1	1
Reduction of malaria prevalence after introduction of artemisinin-combination-therapy in Mbeya Region, Tanzania: results from a cohort study with 6773 participants	Background: A marked decline in malaria morbidity and mortality has been reported after the introduction of artemisinin-based combination therapy (ACT) in high malaria prevalence countries in Africa. Data on the impact of ACT and on the prevalence of malaria has so far been scarce for Southwest Tanzania. Methods: Between 2005 and 2011, a large general population cohort in the Mbeya Region in the …	2018	https://dx.doi.org/10.1186/s12936-018-2389-z	0.369963	0.111696	0.0253173	0.26863	Visits to health care facilities; Respiratory viruses; Malaria; Mortality; Age & Sex	Mbeya, Tanzania	0	0	0	0	0	0	1	0
Climate change, drought and rural communities: Understanding people's perceptions and adaptations in rural eastern India	Household's adaptation to drought risk consists of two steps. First step is acquiring knowledge on drought from previous drought experiences. Second step is formulation of local adaptation measures that can reduce drought risk. Lack of knowledge regarding households' perception about droughts and local adaptation measures are identified as barriers in formulating effective adaptation strategies a…	2020	https://dx.doi.org/10.1016/j.ijdrr.2019.101436	0.479215	0.447176	0.0149197	0.351389	Drought; Food insecurity; Adaptation; Rural households; Risk assessment & risk perception	India	0	0	0	0	0	1	0	0
Long-Term Regional Environmental Risk Assessment and Future Scenario Projection at Ningbo, China Coupling the Impact of Sea Level Rise	Regional environmental risk (RER) denotes potential threats to the natural environment, human health and socioeconomic development caused by specific risks. It is valuable to assess long-term RER in coastal areas with the increasing effects of global change. We proposed a new approach to assess coastal RER considering spatial factors using principal component analysis (PCA) and used a future land…	2019	https://dx.doi.org/10.3390/su11061560	0.224966	0.113082	0.0861053	0.446241	China; Greenhouse pathways; Urban areas; Risk assessment & risk perception; Spatial analyses	1	1	1	1	1	1	1	1	1
Melioidosis in the Torres Strait Islands, Australia: Exquisite Interplay between Pathogen, Host, and Environment	Burkholderia pseudomallei, a bacterium that lives in the soil of the tropics, causes the disease melioidosis. This retrospective study investigated the temporospatial epidemiology of the 49 laboratory-confirmed melioidosis cases in the Torres Straits Islands of tropical Australia between 1997 and 2017. An identifiable risk factor for the disease was present in 43/49 (88%) cases and in 35/36 (97%)…	2019	https://dx.doi.org/10.4269/ajtmh.18-0806	1	0.0293974	0.0280622	0.964319	Case data; Disease incidence; Infectious diseases general; Risk assessment & risk perception; Spatial analyses	Australia	1	1	1	1	1	1	1	1
Estimating criteria pollutant emissions using the California Regional Multisector Air Quality Emissions (CA-REMARQUE) model v1.0	The California Regional Multisector Air Quality Emissions (CA-REMARQUE) model is developed to predict changes to criteria pollutant emissions inventories in California in response to sophisticated emissions control programs implemented to achieve deep greenhouse gas (GHG) emissions reductions. Two scenarios for the year 2050 act as the starting point for calculations: a business-as-usual (BAU) sc…	2018	https://dx.doi.org/10.5194/gmd-11-1293-2018	0.537479	0.00710928	0.934427	0.0432404	Greenhouse pathways; Emissions (Nox & vehicles); Energy policy & co-benefits; Air pollution	1	1	1	1	1	1	1	1	1
Projecting Age-Stratified Risk of Exposure to Inland Flooding and Wildfire Smoke in the United States under Two Climate Scenarios	BACKGROUND: The public health community readily recognizes flooding and wildfires as climate-related health hazards, but few studies quantify changes in risk of exposure, particularly for vulnerable children and older adults. OBJECTIVES: This study quantifies future populations potentially exposed to inland flooding and wildfire smoke under two climate scenarios, highlighting the populations in p…	2018	https://dx.doi.org/10.1289/EHP2594	1	0.0241703	0.0228957	0.959464	Wildfires; Floods; Child health; Greenhouse pathways; Exposure	1	1	1	1	1	1	1	1	1
Exposure to ambient bioaerosols is associated with allergic skin diseases in Greater Taipei residents	Allergic skin diseases may result from various types of chemical and biological allergens. This study investigated the association between ambient bioaerosol exposure and allergic skin diseases by using the exposure data obtained from land use regression models and interpolated data. Data on daily average outpatient visits for atopic dermatitis (ICD-9-CM 691.8) and contact dermatitis and other ec…	2016	https://dx.doi.org/10.1016/j.envpol.2016.06.057	0.839706	0.00736582	0.0188384	0.926492	Fungal spores; Visits to health care facilities; Infectious diseases general; Exposure; Meteorological variables	Xinzhuang, Banqiao	1	0	0	0	0	0	0	0
Promoting tribal communities and indigenous knowledge as potential solutions for the sustainable development of India	Anthropogenic alternations in the planetary bio-physical systems lead to climate change, and environmental degradation at the global, regional and national stratum. Nations world-wide recognise that learning from the indigenous knowledge of communities residing in harmony with nature can provide immense impetus to national conservation strategies and help research dedicated towards mitigation of …	2019	https://dx.doi.org/10.1016/j.envdev.2019.100459	0.265563	0.0676644	0.0420963	0.240436	Drinking water quality; Farmers & agriculture; Community resilience; Energy policy & co-benefits; General climate change	1	1	1	1	1	1	1	1	1
Factors explaining variation in self-esteem among persons with type 1 diabetes and elevated HbA1c	Objectives To investigate associations between perceived autonomy support from health-care professionals, autonomy-driven motivation, diabetes self-perceived competence and self-esteem in adults (age 18-55 yrs) with suboptimally regulated type 1 diabetes mellitus (T1DM) with at least one HbA1 c <= 8.0% (<= 64 mmol/mol) during the past year, and whether these factors could predict decrease in self…	2018	https://dx.doi.org/10.1371/journal.pone.0201006	0.247852	0.0400446	0.0174466	0.230905	Patients; Montly rainfall; Modeling & forecasting; General climate change; Age & Sex	1	1	1	1	1	1	1	1	1
Ambient air pollution of particles and gas pollutants, and the predicted health risks from long-term exposure to PM2.5 in Zhejiang province, China	In recent years, ambient air has been severely contaminated by particulate matters (PMs) and some gas pollutants (nitrogen dioxide (NO2) and sulfur dioxide (SO2)) in China, and many studies have demonstrated that exposure to these pollutants can induce great adverse impacts on human health. The concentrations of the pollutants were much higher in winter than those in summer, and the average conce…	2018	https://dx.doi.org/10.1007/s11356-018-2420-5	0.958672	0.00231063	0.121053	0.954378	Stroke; China; Particulate matter; Air pollution; Exposure	Zhejiang, China	1	0	0	0	0	0	0	0
Modelling the Contributions of Malaria, HIV, Malnutrition and Rainfall to the Decline in Paediatric Invasive Non-typhoidal Salmonella Disease in Malawi	Introduction Nontyphoidal Salmonellae (NTS) are responsible for a huge burden of bloodstream infection in Sub-Saharan African children. Recent reports of a decline in invasive NTS (iNTS) disease from Kenya and The Gambia have emphasised an association with malaria control. Following a similar decline in iNTS disease in Malawi, we have used 9 years of continuous longitudinal data to model the inte…	2015	https://dx.doi.org/10.1371/journal.pntd.0003979	0.599759	0.0328211	0.0065518	0.745034	Hospital admissions; Malaria; Montly rainfall; Infectious diseases general; Age & Sex	Kenya, Gambia, Malawi, Blantyre	0	0	0	0	0	0	1	1
Observation-based metrics for residential dampness and mold with dose–response relationships to health: A review	An important proportion of respiratory illness is considered attributable to residential dampness or mold (D/M). Developing health-protective D/M guidelines has been challenging, in part because unhealthy levels of indoor D/M cannot be defined using available microbiological measurements. This review paper explores reported multilevel, observation-based (eg visual or olfactory) D/M metrics for po…	2017	https://dx.doi.org/10.1111/ina.12342	0.299211	0.333226	0.0130774	0.434237	Building design; Exposure; Modeling & forecasting; Public health	1	1	1	1	1	1	1	1	1
Communicating air pollution-related health risks to the public: An application of the Air Quality Health Index in Shanghai, China	The Air Quality Health Index (AQHI) was originally developed in Canada. However, little is known about its validity in communicating morbidity risks. We aimed to establish the AQHI in Shanghai, China, and to compare the associations of AQHI and existing Air Pollution Index (API) with daily mortality and morbidity. We constructed the AQHI as the sum of excess total mortality associated with indivi…	2013	https://dx.doi.org/10.1016/j.envint.2012.11.008	0.955903	0.0150498	0.389626	0.979533	Visits to health care facilities; Hospital admissions; Particulate matter; Air pollution; Mortality	Shanghai, China, Canada	1	0	0	0	0	0	0	0
An epidemiological study of prevalence of hypertension and pre-hypertension and its associated risk factors in a rural community: A home based screening	Background: In India, a study on hypertension prevalence conducted in a community over a period of 3 to 6 decades showed an increase of 30% in urban population and 10% in rural population. Aims: The study aimed to assess the prevalence of hypertension and pre-hypertension in a rural community and also to find the significance of risk factors which precipitate to it. Methods: This cross-sectional …	2018	No DOI available	0.523648	0.0139044	0.00456479	0.738621	Patients; Community resilience; Urban areas; Case data; Age & Sex	India, Salem	0	0	0	0	0	1	0	0
Seasonal variation in spontaneous intracerebral hemorrhage in northern Israel	The incidence of spontaneous intracerebral hemorrhage (sICH) and ischemic stroke vary across seasons. Most studies examining seasonal variation in sICH have been conducted in countries with significant climatic changes across seasons, whereas studies from the Mediterranean region, which has a relatively mild winter, are limited in number and have produced inconsistent results. Further studies fro…	2017	https://dx.doi.org/10.1080/07420528.2016.1278223	0.627829	0.0129665	0.0165484	0.766428	Stroke; Hospital admissions; Mortality; Seasonality; Spatial analyses	Israel	0	0	0	1	0	0	0	0
Influence of inflorescence blight in Cashew (Anacardium occidentale L.) with weather parameters	A study was undertaken to assess the influence of inflorescence blight in cashew (Anacardium occidentale L.) with weather parameters at Regional Fruit Research Station, Vengurle during the year 2014-15. The twenty cashew trees of fifteen years old were selected and twenty five inflorescence panicles on each tree from four directions were randomly tagged in the month of October. The observations o…	2016	No DOI available	0.565106	0.00472566	0.00250575	0.681186	Disease incidence; Montly rainfall; Infectious diseases general; Meteorological variables	1	1	1	1	1	1	1	1	1
ON FLYING TO ETHICS CONFERENCES: CLIMATE CHANGE AND MORAL RESPONSIVENESS	Last year, I flew to two bioethics conferences, one in Europe and one in North America. These were good things to do, or so I thought. But I worry that flying and other activities are contributing to climate changes that will affect the health of vulnerable people, the life prospects of future generations, and the balance of the natural world. Thus, in this paper, I consider how I should respond.…	2013	No DOI available	0.229035	0.135631	0.0537576	0.264802	Vulnerability; General climate change; Public health	1	1	1	1	1	1	1	1	1
Determining the cutoff of rainfall for Plasmodium falciparum malaria outbreaks in India	Background: Malaria outbreaks due to Plasmodium falciparum have been reported from various parts of India. Rainfall is considered as one of the major determinants for malaria outbreaks, however, an estimate of rainfall threshold for malaria is not known. Owing to the vast geographic area, the present study was planned to determine the amount of rainfall required for malaria outbreaks and the lag …	2019	https://dx.doi.org/10.1016/j.jiph.2019.11.017	0.711324	0.0883436	0.00246033	0.90797	Cholera; Malaria; Temporal analyses; Transmission; Montly rainfall	India	0	0	0	0	0	1	0	0
Thunderstorm asthma outbreak, a rare phenomenon in southwest Iran: patients' perspectives	Previous studies that described thunderstorm asthma, which is a rare event, are not being well explained. This study was conducted, to describe the patient perspective on their asthma attack experience during Ahvaz post-rain phenomenon. We have interviewed patients present in the Naft clinic of Ahvaz, during 28th October and the first week of November 2015. Recruitment was continued as saturation…	2018	https://dx.doi.org/10.1007/s11356-018-3478-9	0.481161	0.0919966	0.0120021	0.808334	Dust storms; Building design; Asthma; Patients; Montly rainfall	Iran	0	0	0	0	0	1	0	0
Short-Term Effects of Summer Temperatures on Mortality in Portugal: A Time-Series Analysis	Heat stress is a current public health concern during the warm months in many urban areas. Climate change and increasing urbanization are expected to worsen this concern, with some locations being more vulnerable than others. The aim of this study was to determine the short-term effect of heat on mortality in the two most populated cities in Portugal: Lisbon and Oporto. Each city was assessed for…	2013	https://dx.doi.org/10.1080/15287394.2013.771550	0.949538	0.0191281	0.0267423	0.978209	Increasing temperatures; Heat stress; Vulnerability; Urban areas; Mortality	Portugal, Lisbon, Oporto	0	1	0	0	0	0	0	0
Towards a threshold climate for emergency lower respiratory hospital admissions	Identification of 'cut-points' or thresholds of climate factors would play a crucial role in alerting risks of climate change and providing guidance to policymakers. This study investigated a 'Climate Threshold' for emergency hospital admissions of chronic lower respiratory diseases by using a distributed lag non-linear model (DLNM). We analysed a unique longitudinal dataset (10 years, 2000-2009)…	2017	https://dx.doi.org/10.1016/j.envres.2016.11.011	0.753917	0.0156822	0.0125528	0.749582	Hospital admissions; Temporal analyses; Infectious diseases general; Modeling & forecasting; General climate change	1	1	1	1	1	1	1	1	1
Mortality due to disasters in Brazil: what the data reveals	This work presents and analyzes the main databases on mortality due to disasters in Brazil: EM-DAT - Emergency Events Database and the Brazilian Atlas of Natural Disasters, as well as the Mortality Information System (SIM, Ministry of Health) and the Yearbook of Natural Disasters (Ministry of National Integration). These databases were addressed using two basic methodological procedures: descript…	2014	https://dx.doi.org/10.1590/1413-81232014199.07432014	0.352122	0.0739272	0.00134486	0.734648	Disaster risk reduction; Extreme weather events; Case data; Mortality; Age & Sex	1	1	1	1	1	1	1	1	1
Impact of heat waves on mortality in Croatia	The aim of this work was to determine the criteria for heat loads associated with an increase in mortality in different climatic regions of Croatia. The relationship between heat stress and mortality was analysed for the period 1983-2008. The input series is excess mortality defined as the deviations of mortality from expected values determined by means of a Gaussian filter of 183 days. The asses…	2014	https://dx.doi.org/10.1007/s00484-013-0706-3	0.672703	0.0240909	0.00293665	0.570962	Thermal stress & comfort; Heatwaves; Increasing temperatures; Mortality; Ambient temperature	Croatia	0	1	0	0	0	0	0	0
Sandy and Sandy in Seven Weeks: A Group Worker Reflects	The editor-in-chief of this journal was immersed in the recovery effort post-Hurricane Sandy, as a provider and survivor. Just weeks later, in his role as executive director of a children's mental health agency, his focus shifted as parents and children across the United States were destabilized by the news of the slaughter of innocents at Sandy Hook Elementary School. This essay traces those sev…	2013	https://dx.doi.org/10.1080/01609513.2013.796543	0.133414	0.0513745	0.00497752	0.456167	Hurricanes; Mental health & PTSD; Child health; Disaster risk reduction; Extreme weather events	1	1	1	1	1	1	1	1	1
Seasonality in human mortality: Results for the city of novi sad (Serbia)	Seasonal variation in mortality has long been recognized and confirmed in diverse studies by demographers, climatologists, medics, sociologists etc. Existing research suggests that most world regions experience increase in mortality during winter period and that countries and regions in temperate climate have higher winter mortality than regions in colder climate. As well, numerous studies have s…	2018	https://dx.doi.org/10.2298/STNV1801027A	0.876201	0.00598271	0.00748587	0.949262	Death; Vulnerability; Mortality; Seasonality; General climate change	1	1	1	1	1	1	1	1	1
Interactions between global climate change strategies and local air pollution: lessons learnt from the expansion of the power sector in Brazil	This study examines the interactions between local air pollutants and greenhouse gas emissions to assess potential synergies and trade-offs between local environmental pollution and climate policies, using the power generation sector in Brazil under different carbon scenarios up to 2050 as a case study. To this end, an integrated approach was developed, combining energy scenarios under different …	2018	https://dx.doi.org/10.1007/s10584-018-2193-3	0.658171	0.0203036	0.945841	0.0233073	Greenhouse pathways; Emissions (Nox & vehicles); Energy policy & co-benefits; Air pollution; General climate change	Brazil	0	0	1	0	0	0	0	0
The impacts of economic restructuring and technology upgrade on air quality and human health in Beijing-Tianjin-Hebei region in China	In this study, we have analyzed possible policy options to improve the air quality in an industrialized region-Beijing, Tianjin and Hebei (BTH) in China. A comprehensive model framework integrating GAINS-China, GEOS-Chem, and IMED/HEL is established to investigate the impacts of various policies on air pollution and health effects. The model establishes a data interface between economic input/out…	2019	https://dx.doi.org/10.1007/s11783-019-1155-y	0.551748	0.090347	0.821919	0.12647	Emissions (ozone); Greenhouse pathways; Emissions (Nox & vehicles); Energy policy & co-benefits; Air pollution	Beijing, Tianjin, Hebei, China	1	0	0	0	0	0	0	0
Assessing systemic and non-systemic transmission risk of tick-borne encephalitis virus in Hungary	Estimating the tick-borne encephalitis (TBE) infection risk under substantial uncertainties of the vector abundance, environmental condition and human-tick interaction is important for evidence-informed public health intervention strategies. Estimating this risk is computationally challenging since the data we observe, i.e., the human incidence of TBE, is only the final outcome of the tick-host t…	2019	https://dx.doi.org/10.1371/journal.pone.0217206	0.354311	0.00697556	0.0117028	0.26527	Respiratory viruses; Transmission; Disease incidence; Modeling & forecasting; Risk assessment & risk perception	TBEV, Hungary	0	1	0	1	0	0	0	0
Estimating long-term PM2.5 concentrations in China using satellite-based aerosol optical depth and a chemical transport model	Epidemiological and health impact studies of fine particulate matter (PM2.5) have been limited in China because of the lack of spatially and temporally continuous PM2.5 monitoring data. Satellite remote sensing of aerosol optical depth (ADD) is widely used in estimating ground-level PM2.5 concentrations. We improved the method for estimating long-term surface PM2.5 concentrations using satellite …	2015	https://dx.doi.org/10.1016/j.rse.2015.05.016	1	0.0107544	0.445577	0.719001	Increasing temperatures; China; Particulate matter; Particulate concentration (air); Modeling & forecasting	China	1	0	0	0	0	0	0	0
Ship Emission Impacts on Air Quality and Human Health in the Pearl River Delta (PRD) Region, China, in 2015, With Projections to 2030	Ship emissions contribute to air pollution, increasing the adverse health impacts on people living in coastal cities. We estimated the impacts caused by ship emissions, both on air quality and human health, in 2015 and future (2030) within the Pearl River Delta (PRD) region of China. In addition, we assessed the potential health benefits of implementing an Emission Control Area (ECA) in the regio…	2019	https://dx.doi.org/10.1029/2019GH000183	0.950263	0.00452852	0.975321	0.285152	Death; China; Greenhouse pathways; Particulate matter; Emissions (Nox & vehicles)	China	1	0	0	0	0	0	0	0
Vulnerability and health risk: two concomitant concepts?	This paper aims to contrast the increasing use of the term vulnerability in the social sciences in the last 15-20 years regarding the health sciences; while in the latter, emphasis on the use of the concept of risk as an integral part of its theoretical and methodological apparatus is made. A literature review was performed in order to analyze in the literature the use of the concepts of social a…	2015	No DOI available	0.227554	0.0428179	0.00998767	0.59579	Food insecurity; Disaster risk reduction; Vulnerability; Age & Sex; Public health	1	1	1	1	1	1	1	1	1
The effects of climate factors on scabies. A 14-year population-based study in Taiwan	Scabies is a common infectious disease and can cause severe outbreaks if not controlled quickly. Besides personal contact history, environmental factors are also important. This study analyzed the effects of environmental climate factors on the incidence of scabies in Taiwan. We conducted a 14-year nationwide population-based study: a total of 14,883 patients with scabies infestation were enrolle…	2016	https://dx.doi.org/10.1051/parasite/2016065	0.550822	0.032128	0.00116058	0.512281	Patients; Transmission; Disease incidence; Montly rainfall; Meteorological variables	Taiwan	1	0	0	0	0	0	0	0
Wastewater re-use for peri-urban agriculture: a viable option for adaptive water management?	Urbanization is known to spur land modification in the form of conversion of common land to human settlements. This factor, combined with climate variability, can alter the duration, frequency and intensity of storm drain overflows in urban areas and lead to public health risks. In peri-urban regions where these risks are especially high it has been argued that, when domestic wastewater is manage…	2013	https://dx.doi.org/10.1007/s11625-012-0178-0	0.110268	0.212324	0.0253589	0.256658	Drinking water quality; Farmers & agriculture; Urban areas; Risk assessment & risk perception	1	1	1	1	1	1	1	1	1
Potential effects of climate change on dengue transmission dynamics in Korea	Dengue fever is a major international public health concern, with more than 55% of the world population at risk of infection. Recent climate changes related to global warming have increased the potential risk of domestic outbreaks of dengue in Korea. In this study, we develop a two-strain dengue model associated with climate-dependent parameters based on Representative Concentration Pathway (RCP)…	2018	https://dx.doi.org/10.1371/journal.pone.0199205	0.611406	0.0253645	0.0304797	0.457219	Respiratory viruses; Dengue; Greenhouse pathways; Transmission; Risk assessment & risk perception	1	1	1	1	1	1	1	1	1
Impact of tornadoes on hospital admissions for acute cardiovascular events	Background: There is a paucity of data describing cardiovascular events after tornado outbreaks. We proposed to study the effects of tornadoes on the incidence of cardiovascular events at a tertiary care institution. Population and methods: Hospital admission records from a single center situated in a tornado-prone area three months before and after a 2013 tornado outbreak were abstracted. To con…	2015	https://dx.doi.org/10.1016/j.thromres.2015.09.003	0.486124	0.0869265	0.0245886	0.585465	Stroke; Hurricanes; Hospital admissions; Extreme weather events; Seasonality	1	1	1	1	1	1	1	1	1
Contributors to the frequency of intense climate disasters in Asia-Pacific countries	The frequency of intense natural disasters (defined here as events triggered by hazards of nature and causing at least 100 deaths or affecting the survival needs of at least 1,000 people) has been on the rise over the past 40 years. This is especially true for Asia and the Pacific, where such disasters have long been relatively frequent. A crucial question is the extent to which the frequency of …	2014	https://dx.doi.org/10.1007/s10584-014-1232-y	0.384293	0.026877	0.0102663	0.635197	Disaster risk reduction; Vulnerability; Extreme weather events; Exposure; General climate change	1	1	1	1	1	1	1	1	1
Violence and Cardiovascular Health A Systematic Review	Context: Violence, experienced in either childhood or adulthood, has been associated with physical health outcomes, including cardiovascular disease. However, the consistency of the existing literature has not been evaluated. Evidence acquisition: In 2013, the authors conducted a Pub Med and Web of Science review of peer-reviewed articles published prior to August 2013 on the relation between vio…	2015	https://dx.doi.org/10.1016/j.amepre.2014.09.013	0.21559	0.00855812	0.0167999	0.608895	Stroke; Disaster risk reduction; Infectious diseases general; Exposure; Public health	1	1	1	1	1	1	1	1	1
Assets for well-being for women living in deep poverty: Through a salutogenic looking-glass	This paper explores assets for health and well-being for women in extremely poor rural areas in Ghana, Haiti, India, the Philippines, and Tanzania. Data were collected through individual interviews and focus group interviews with local women. The paper asks (i) which assets women draw on for well-being in resource-poor settings, and (ii) whether an assets approach, as understood in the Salutogeni…	2013	https://dx.doi.org/10.1080/09581596.2013.771811	0.14472	0.15674	0.00653354	0.218509	Thermal stress & comfort; Adaptation; Community resilience; Rural households; Age & Sex	1	1	1	1	1	1	1	1	1
Environmental parameters as risk factors for human and canine Leishmania infection in Thessaly, Central Greece	Thessaly, Central Greece, is an endemic area for leishmaniasis with higher incidence rate during the last years. We herein investigated the geographical distribution of human leishmaniasis cases and Leishmania infected dogs in relation to environmental parameters to identify high-risk areas. All the human leishmaniasis cases (n = 82) reported to Hellenic Centre for Disease Control and Prevention …	2016	https://dx.doi.org/10.1017/S0031182016000378	0.227039	0.0130212	0.0033637	0.464127	Leptospirosis; Respiratory viruses; Case data; Disease incidence; Spatial analyses	1	1	1	1	1	1	1	1	1
Air pollution-induced missed abortion risk for pregnancies	Fetus death risk reduction is included in the United Nations Sustainable Development Goals. However, little is known about how missed abortion in the first trimester (MAFT) is related to maternal air pollution exposure. We quantify the link between air pollution exposure and MAFT in Beijing, China, a region with severe MAFT and air quality problems. We analyse the records of 255,668 pregnant wome…	2019	https://dx.doi.org/10.1038/s41893-019-0387-y	0.847105	0.005527	0.526564	0.736021	Birth & pregnancy; Air pollution; Exposure; Particulate concentration (air); Risk assessment & risk perception	Beijing, China	1	0	0	0	0	0	0	0
Climate change and indicators of probable shifts in the consumption portfolios of dryland farmers in Sub-Saharan Africa: Implications for policy	Several studies estimate the immediate impact of climate change on agricultural societies in terms of changes in crop yields or farm income, though few studies concentrate on the immediate secondary consequences of climate change. This synthetic analysis uses a set of indicators to assess the repercussions of predicted income reductions resulting from climate change on food consumption, nutrition…	2016	https://dx.doi.org/10.1016/j.ecolind.2016.03.030	0.230592	0.0952352	0.0249484	0.284515	Food insecurity; Farmers & agriculture; Vulnerability; Energy policy & co-benefits; General climate change	1	1	1	1	1	1	1	1	1
Epidemic Potential for Local Transmission of Zika Virus in 2015 and 2016 in Queensland, Australia.	INTRODUCTION: Zika virus could be transmitted in the state of Queensland, Australia, in parts of the state where the mosquito vectors are established.; METHODS: We assessed the epidemic potential of Zika in Queensland from January 2015 to August 2016, and estimate the epidemic potential from September to December 2016, by calculating the temperature-dependent relative vectorial capacity (rVc), ba…	2016	https://dx.doi.org/10.1371/currents.outbreaks.73d82b08998c6d729c41ef6cdcc80176	0.583259	0.00834433	0.0164581	0.632833	Influenza; Mosquito vector dynamics; Transmission; Seasonality; Risk assessment & risk perception	Queensland, Australia, Brisbane, Rockhampton, Cairns, Townsville	1	1	1	1	1	1	1	1
Heat stress in rice vermicelli manufacturing factories	Objective: This study provides an assessment of heat stress in indoor rice vermicelli manufacturing factories. Methods: Worker interviews and heat stress assessments were conducted in food manufacturing factories in Singapore. The Wet Bulb Globe Temperature (WBGT) and Heat Stress Index (HSI) were used as heat stress indicators. Results: The highest WBGT and HSI levels recorded in the rice vermice…	2018	https://dx.doi.org/10.1080/10773525.2018.1522102	0.18644	0.441605	0.0144851	0.266283	Occupational injury; Food insecurity; Building design; Thermal stress & comfort; Heat stress	1	1	1	1	1	1	1	1	1
Assessment of heat-related mortality in Budapest from 2000 to 2010 by different indicators	The increase of the temperature and frequency of extreme weather events are predicted as the most visible effects of expected climate change. The number of publications dealing with heat-related mortality has been increasing for the last 20 years. They concluded that no formal definition of a heat wave existed, so the definition of such events would be very important. A more consistent methodolog…	2015	No DOI available	0.917928	0.0801472	0.0144414	0.887143	Heatwaves; Heat stress; Mortality; Ambient temperature; Public health	Budapest	0	1	0	0	0	0	0	0
Characterizing the Effects of Extreme Cold Using Real-time Syndromic Surveillance, Ontario, Canada, 2010-2016	Morbidity and mortality from exposure to extreme cold highlight the need for meaningful temperature thresholds to activate public health alerts. We analyzed emergency department (ED) records for cold temperature-related visits collected by the Acute Care Enhanced Surveillance systema syndromic surveillance system that captures data on ED visits from hospitals in Ontariofor geographic trends relat…	2017	https://dx.doi.org/10.1177/0033354917708354	0.579363	0.0854845	0.00196206	0.781384	Visits to health care facilities; Cold & extreme temperatures; Ambient temperature; Public health	Ontario, Canada	1	1	1	1	1	1	1	1
Spatial-temporal excess mortality patterns of the 1918-1919 influenza pandemic in Spain	Background: The impact of socio-demographic factors and baseline health on the mortality burden of seasonal and pandemic influenza remains debated. Here we analyzed the spatial-temporal mortality patterns of the 1918 influenza pandemic in Spain, one of the countries of Europe that experienced the highest mortality burden. Methods: We analyzed monthly death rates from respiratory diseases and all-…	2014	https://dx.doi.org/10.1186/1471-2334-14-371	0.826654	0.00770511	0.00843241	0.945296	Influenza; Death; Disease incidence; Mortality; Spatial analyses	Spain, Canary, Balearic Islands, Jan-1918	0	1	0	0	1	0	0	0
Health in the New Scenarios for Climate Change Research	The climate change research community is developing a toolkit for creating new scenarios to explore and evaluate the extensive uncertainties associated with future climate change and development pathways. Components of the toolkit include pathways for greenhouse gas emissions over this century and their associated magnitude and pattern of climate change; descriptions of a range of possible socioe…	2014	https://dx.doi.org/10.3390/ijerph110100030	0.406305	0.0354668	0.167991	0.468197	Adaptation; Greenhouse pathways; Energy policy & co-benefits; General climate change; Public health	1	1	1	1	1	1	1	1	1
Ambient air pollution, temperature and kawasaki disease in Shanghai, China	Kawasaki disease (KD) is a kind of pediatric vasculitis of unknown etiology which mainly affects the development of coronary artery aneurysms. Few studies have explored the potential environmental risk factors on KD incidence. We performed a time-series analysis to investigate the associations between air pollution and temperature and KD in Shanghai, China. We collected daily-hospitalized KD pati…	2017	https://dx.doi.org/10.1016/j.chemosphere.2017.08.054	0.917602	0.0031095	0.0255934	0.902447	Increasing temperatures; Temporal analyses; Disease incidence; Air pollution; Ambient temperature	Shanghai, China	1	0	0	0	0	0	0	0
Temporal Trend of Aedes albopictus in Local Urban Parks of the Republic of Korea.	Aedes albopictus (Skuse) was first reported in the Republic of Korea in 1941 (Suwon, Gyeonggi Province). Recently, a mosquito-monitoring program was established in response to the potential development of autochthonous infections of dengue, chikungunya, and Zika viruses, to identify the regional characteristics of Ae. albopictus in Suwon. Daily collections of adult mosquitoes were conducted using…	2020	https://dx.doi.org/10.1093/jme/tjaa039	0.463315	0.00670888	0.00469078	0.869889	Mosquito vector dynamics; Temporal analyses; Ambient temperature	Seoho, Kamimura	1	0	0	0	0	0	0	0
Cross-border movement, economic development and malaria elimination in the Kingdom of Saudi Arabia	Malaria at international borders presents particular challenges with regards to elimination. International borders share common malaria ecologies, yet neighboring countries are often at different stages of the control-to-elimination pathway. Herein, we present a case study on malaria, and its control, at the border between Saudi Arabia and Yemen. Malaria program activity reports, case data, and a…	2018	https://dx.doi.org/10.1186/s12916-018-1081-z	0.245663	0.280515	0.0168569	0.297314	Malaria; Vulnerability; Energy policy & co-benefits; Case data; Public health	1	1	1	1	1	1	1	1	1
Spatio-temporal analysis of meteorological disasters affecting rice, using multi-indices, in Jiangsu province, Southeast China	With the increasing risk of people and economies being subject to meteorological disasters, it is of great importance to analyse the spatio-temporal variation of these disasters. In this paper, the possible impacts of meteorological disasters on rice yields in Jiangsu Province, southeast China was studied. A total of 17 rice meteorological disaster indices (RMDI) during 1961-2012 was calculated a…	2017	https://dx.doi.org/10.1007/s12571-017-0689-8	0.231549	0.310424	0.00443355	0.77974	China; Disaster risk reduction; Heat stress; Spatial analyses; Meteorological variables	1	1	1	1	1	1	1	1	1
Research in occupational heat stress in India: Challenges and opportunities	Occupational heat stress is a major health burden with several potential negative health and well-being outcomes. It is only in the recent years medical research has addressed this risk factor. The aim of this paper is to present an overview of studies in the area of occupational heat stress and its health impacts. Research in occupational heat stress in developing countries like India is limited…	2016	https://dx.doi.org/10.4103/0019-5278.197522	0.53714	0.244797	0.0330286	0.708762	Occupational injury; Thermal stress & comfort; Heat stress; Exposure; Public health	India	0	0	0	0	0	1	0	0
Effects of methodological decisions on rainfall-related crash relative risk estimates.	Numerous studies have examined the influence of rainfall on the relative risk of crash, and they all agree that rainfall leads to an increase in relative risk as compared to dry conditions; what they do not agree on is the magnitude of these increases. Here we consider three methodological decisions made in computing the relative risk and examine their impacts: the inclusion or exclusion of zero …	2019	https://dx.doi.org/10.1016/j.aap.2018.01.023	0.401939	0.0793291	0.0139182	0.579156	Occupational injury; Extreme weather events; Montly rainfall; Risk assessment & risk perception; Meteorological variables	Arkansas, Illinois, Maryland, Minnesota, Ohio, Georgia	0	0	0	1	0	0	0	0
Determinants of the persistence of malaria in Rwanda	Background Malaria has a considerable impact on the health of the populations of developing countries; indeed, the entire population of Rwanda is at risk of contracting the disease. Although various interventions to control malaria have been implemented in Rwanda, the incidence of malaria has increased since 2012. There is an interest in understanding factors driving its persistence in Rwanda. Th…	2020	https://dx.doi.org/10.1186/s12936-020-3117-z	0.738472	0.0641843	0.00625567	0.753827	Malaria; Child health; Rural households; Disease incidence; Age & Sex	Rwanda	0	0	0	0	0	0	1	0
Prognostic factors of early 30-day mortality in elderly patients admitted to an emergency department	Objective The main aim of this study was to identify the variables related to early mortality in the elderly at the time of admission to the emergency department. Methodology Using probability sampling, the study included patients 60 years old or older of both genders who were admitted for observation to the emergency department of the University Hospital of Nariño, ¿Colombia? in 2015. Using a qu…	2017	https://dx.doi.org/10.1016/j.regg.2017.05.004	0.330803	0.00480704	0.00150826	0.356694	Visits to health care facilities; Hospital admissions; Patients; Mortality; Age & Sex	1	1	1	1	1	1	1	1	1
Socio-economic, infrastructural and health-related risk factors associated with adverse heat-health effects reportedly experienced during hot weather in South Africa	Introduction: poor urban communities are likely to bear the brunt of climate change impacts on health and well-being. The City of Johannesburg, South Africa, is predicted to experience an average increase in ambient temperature of 4 degrees C by 2100. Focusing on the urban environment, this study aimed to determine socio-economic, infrastructural and health-related risk factors for heat-related a…	2019	https://dx.doi.org/10.11604/pamj.2019.34.40.17569	0.924757	0.486149	0.0312861	0.982775	Child health; Heat stress; Rural households; Urban areas; Age & Sex	South Africa	0	0	0	0	0	0	1	0
Climatic factors influencing dengue incidence in an epidemic area of Nepal	Objective: Geographic expansion of dengue incidence has drawn a global interest to identify the influential factors that instigate the spread of this disease. The objective of this study was to find the environmental factors linked to dengue incidence in a dengue epidemic area of Nepal by negative binomial models using climatic factors from 2010 to 2017. Results: Minimum temperature at lag 2 mont…	2019	https://dx.doi.org/10.1186/s13104-019-4185-4	0.89011	0.0214628	0.00083376	0.936625	Dengue; Temporal analyses; Disease incidence; Montly rainfall; Ambient temperature	Nepal, Chitwan	0	0	0	0	0	1	0	0
State-of-the-art global models underestimate impacts from climate extremes	Global impact models represent process-level understanding of how natural and human systems may be affected by climate change. Their projections are used in integrated assessments of climate change. Here we test, for the first time, systematically across many important systems, how well such impact models capture the impacts of extreme climate conditions. Using the 2003 European heat wave and dro…	2019	https://dx.doi.org/10.1038/s41467-019-08745-6	0.389705	0.02087	0.0101733	0.514456	Drought; Extreme weather events; Greenhouse pathways; Modeling & forecasting; General climate change	1	1	1	1	1	1	1	1	1
Polycyclic Aromatic Hydrocarbons (PAHs) Associated with PM2.5 in Guadalajara, Mexico: Environmental Levels, Health Risks and Possible Sources	PM2.5 samples were collected from January 2009 to January 2010 at two sampling sites located in the downtown (Centro) and toward the southwest (Miravalle) in the city of Guadalajara, Mexico. The environmental concentrations of 14 selected polycyclic aromatic hydrocarbons (PAHs) in PM2.5 were identified and quantified. The most abundant PAHs in PM2.5 samples were benzo[ghi]perylene, indeno[1,2,3-c…	2018	https://dx.doi.org/10.3390/environments5050062	1	0.0288814	0.491412	0.900243	PAH; Particulate matter; Seasonality	Guadalajara, Mexico	0	0	1	0	0	0	0	0
Removal ability of different underlying surfaces to near-surface particulate matter	Atmospheric particulate matter is a wide-ranging environmental pollutant that can cause serious harm and poses a serious threat to public health. In this study, the near-surface particulate matter removal ability was quantitatively analyzed and compared for different land types under different pollution levels. The results showed that the concentrations of particulate matter 10 mu m or less in di…	1	https://dx.doi.org/10.1080/09593330.2019.1683613	0.5	0.0041781	0.360764	0.213294	Wildfires; Particulate matter; Air pollution; Seasonality; Particulate concentration (air)	1	1	1	1	1	1	1	1	1
CLINICAL PATTERN OF BACTERIAL SKIN INFECTIONS AMONG PRESCHOOL CHILDREN IN A TERTIARY CARE CENTRE IN NORTH EAST INDIA	BACKGROUND Skin diseases are common all over the world. Their pattern and prevalence however vary between countries and various regions of the same country due to varying ecological factors. In India, skin infections constitute a large percentage of skin diseases, among which pyodermas take a very prominent place. Aim- The present study was conducted to document prevalence and the type of bacteri…	2018	https://dx.doi.org/10.14260/jemds/2018/1029	0.269625	0.0117308	0.00224603	0.309084	Respiratory viruses; Patients; Child health; Case data; Age & Sex	1	1	1	1	1	1	1	1	1
Is sudden death random or is it in the weather?	It has been suggested that the weather may promote some types of death; this study sought to determine if types of death in the region around Adelaide, South Australia, occur in non-random clusters and in relationship to the weather. A Poisson model was used to determine if the occurrence of types of death were random. An exploratory analysis was performed for each death type to see if there was …	2013	https://dx.doi.org/10.1007/s12024-012-9380-8	0.710279	0.00462166	0.00968019	0.86925	Death; Extreme weather events; Infectious diseases general; Spatial analyses; Meteorological variables	Adelaide, South Australia	1	1	1	1	1	1	1	1
Socio-Ecological Mechanisms Supporting High Densities of Aedes albopictus (Diptera: Culicidae) in Baltimore, MD	Social, ecological, and climatic factors interact creating a heterogeneous matrix that determines the spatiotemporal distribution of mosquitoes and human risks of exposure to the diseases they transmit. We explore linkages between the social and institutional processes behind residential abandonment, urban ecology, and the interactions of socio-ecological processes with abiotic drivers of mosquit…	2017	https://dx.doi.org/10.1093/jme/tjx103	0.254456	0.0139977	0.0244877	0.527294	Mosquito vector dynamics; Urban areas; Exposure; Risk assessment & risk perception; Spatial analyses	1	1	1	1	1	1	1	1	1
[Confronting the Health-Related Challenges of Climate Change: Nursing Education for the Future].	Climate change is the greatest threat to public health in the 21st century. The increasing health impact of heat waves, the increasing magnitudes and spatial expansions of vector and water-borne diseases epidemics, and the increasing medical burdens of biological allergic illnesses, worsening local air pollution, and other related issues are expected to continue to increase in severity in the nea…	2016	https://dx.doi.org/10.6224/JN.63.4.5	0.588445	0.543351	0.00834904	0.492153	Heatwaves; Patients; Adaptation; General climate change; Public health	Taiwan	1	0	0	0	0	0	0	0
Investigation on potential malaria vectors (Anopheles spp.) in the Province of Trento, Italy	BackgroundEurope and Italy were declared malaria free since the 1970s although the presence of competent vectors and the high number of yearly imported malaria cases make this disease a potential rising health issue. In September 2017, a cryptic fatal case of Plasmodium falciparum malaria in the Province of Trento, Italy, raised the concern of health authorities on the possible resurgence of this…	2019	https://dx.doi.org/10.1186/s12936-019-2785-z	0.222669	0.0935975	0.0125249	0.201623	Malaria; Mosquito vector dynamics; Urban areas; Case data; Public health	1	1	1	1	1	1	1	1	1
Developing a Big Data Analytic Model and a Platform for Particulate Matter Prediction: A Case Study	While we've made progress over the last century, qualities of air and drinking water are getting worse. For the health of the people, many countries recommend to wear a mask or not to go out in case of bad air quality. However, the lack of real-time measurement and poor prediction of the concentration of fine dust provide inaccurate alarm and information to residents. The real-time air quality me…	2019	https://dx.doi.org/10.5391/IJFIS.2019.19.4.242	0.586399	0.0357652	0.24089	0.398285	Dust storms; Drinking water quality; Air pollution; Modeling & forecasting; Meteorological variables	1	1	1	1	1	1	1	1	1
Diverging Trends in Gastroenteritis Hospitalizations During 2 Decades in Western Australian Aboriginal and Non-Aboriginal Children	Background: Gastroenteritis is a major cause of pediatric morbidity. We describe temporal, spatial and seasonal trends in age-specific gastroenteritis hospitalizations among Aboriginal and non-Aboriginal Australian children during 2 decades, providing a baseline to evaluate the impact of a rotavirus vaccine program begun in 2007. Methods: We conducted a population-based, data linkage study of Abo…	2013	https://dx.doi.org/10.1097/INF.0b013e31829dd34e	0.308596	0.00485898	0.00346069	0.328158	Birth & pregnancy; Hospital admissions; Child health; Montly rainfall; Seasonality	1	1	1	1	1	1	1	1	1
The impact of urbanization during half a century on surface meteorology based on WRF model simulations over National Capital Region, India	An estimated 50% of the global population lives in the urban areas, and this percentage is projected to reach around 69% by the year 2050 (World Urbanization Prospects 2009). There is a considerable growth of urban and built-up area during the recent decades over National Capital Region (NCR) of India (17-fold increase in the urban extent). The proposed study estimates the land use land cover cha…	2018	https://dx.doi.org/10.1007/s00704-017-2275-6	0.321069	0.00510497	0.00899621	0.211135	Diurnal temperature range; Urban areas; General climate change; Spatial analyses; Meteorological variables	1	1	1	1	1	1	1	1	1
The burden of extreme heat and heatwave on emergency ambulance dispatches: A time-series study in Huainan, China	Background: Although studies have well documented increased mortality risk during extreme heat and heatwaves, few have examined their impacts on emergency ambulance dispatches under different temperature metrics. Additionally, evidence on the attributable risk of emergency ambulance dispatches due to extreme heat and heatwaves is scarce around the world. Methods: A distributed lag nonlinear model…	2016	https://dx.doi.org/10.1016/j.scitotenv.2016.07.103	1	0.174833	0.0123554	0.964706	Heatwaves; Heat stress; Extreme weather events; Temporal analyses; Ambient temperature	Huainan, China	1	0	0	0	0	0	0	0
Perceptions of risk in communities near parks in an African biodiversity hotspot	Understanding conservation and livelihood threats in park landscapes is important to informing conservation policy. To identify threats, we examined perceived risks of residents living near three national parks in Uganda. We used cross-sectional household data to document, rank, and measure severity of perceived risks. Three risk categories, grouped into protected area, climate, and health, were …	2016	https://dx.doi.org/10.1007/s13280-016-0775-8	0.285205	0.236637	0.0118668	0.270807	Increasing temperatures; Rural households; General climate change; Risk assessment & risk perception; Public health	1	1	1	1	1	1	1	1	1
Predicting indoor heat exposure risk during extreme heat events	Increased heat-related morbidity and mortality are expected direct consequences of global warming. In the developed world, most fatal heat exposures occur in the indoor home environment, yet little is known of the correspondence between outdoor and indoor heat. Here we show how summertime indoor heat and humidity measurements from 285 low-and middle-income New York City homes vary as a function o…	2014	https://dx.doi.org/10.1016/j.scitotenv.2014.05.039	0.626365	0.169268	0.00248038	0.807186	Building design; Heatwaves; Heat stress; Rural households; Extreme weather events	New York City, Paris	1	1	1	1	1	1	1	1
Interaction Effects of Temperature and Ozone on Lung Function and Markers of Systemic Inflammation, Coagulation, and Fibrinolysis: A Crossover Study of Healthy Young Volunteers	Background: Trends in climate suggest that extreme weather events such as heat waves will become more common. High levels of the gaseous pollutant ozone are associated with elevated temperatures. Ozone has been associated with respiratory diseases as well as cardiovascular morbidity and mortality and can reduce lung function and alter systemic markers of fibrinolysis. The interaction between ozon…	2015	https://dx.doi.org/10.1289/ehp.1307986	0.363521	0.00364309	0.0271189	0.471447	Emissions (ozone); Increasing temperatures; Mortality; Exposure; Ambient temperature	1	1	1	1	1	1	1	1	1
Time-series analysis of particulate matter and daily hospital visits for coronary heart disease in Yinzhou district, Ningbo area	Objective: To explore the association between particulate matter (PM) and daily hospital visits of coronary heart diseases in Ningbo. Methods: Daily data of hospital visits from January 2014 to June 2015 (516 days in total) were obtained from the Yinzhou Health Information System in Ningbo. Daily air pollution data for PM and meteorological data were collected from the database of Ningbo Environm…	2016	No DOI available	0.955405	0.00356655	0.0516291	0.966565	Visits to health care facilities; Hospital admissions; Temporal analyses; Particulate matter; Infectious diseases general	Yinzhou, Ningbo	1	0	0	0	0	0	0	0
Spatio-temporal patterns of air pollution in China from 2015 to 2018 and implications for health risks	China has been seriously affected by particulate matter (PM) and gaseous pollutants in the atmosphere. In this study, we systematically analyse the spatio-temporal patterns of PM2.5, PM10, SO2, CO, NO2, and O-3 and the associated health risks, using data collected from 1498 national air quality monitoring sites. An analysis of the averaged data from all the sites indicated that, from 2015 to 2018…	2020	https://dx.doi.org/10.1016/j.envpol.2019.113659	0.943918	0.00808724	0.920397	0.815874	China; Particulate matter; Air pollution; Seasonality; Particulate concentration (air)	China, North China	1	0	0	0	0	0	0	0
[The impact of water level changes on the Oncomelania snail habitats in Poyang Lake regions before and after the impoundment of Three Gorges reservoir].	OBJECTIVE: To explore the impact of the impoundment of Three Gorges reservoir on Oncomelania snail habitats of Poyang Lake.; METHODS: Four counties with schistosomiasis endemic around the Poyang Lake, naming as Xingzi, Duchang, Jinxian and Xinjian, were selected as study areas. The average daily water level of four major hydrological stations near the above 4 counties from 1997 to 2008 were colle…	2013	No DOI available	0.13877	0.045297	0.207159	0.0613764	Respiratory viruses; Drinking water quality; Floods; Temporal analyses; Spatial analyses	1	1	1	1	1	1	1	1	1
Quantifying the Ancillary Benefits of the Representative Concentration Pathways on Air Quality in Europe	This paper presents economic benefit estimates of air quality improvements in Europe that occur as a side effect of GHG emission reductions. We consider two climate policy scenarios from two representative concentration pathways (RCPs), in which radiative forcing levels are reached in 2100. The policy tool is a global uniform tax on all GHG emissions in the integrated assessment model WITCH. The …	2015	https://dx.doi.org/10.1007/s10640-015-9969-y	0.541917	0.0082043	0.938236	0.0504815	Greenhouse pathways; Emissions (Nox & vehicles); Energy policy & co-benefits; Air pollution	1	1	1	1	1	1	1	1	1
Assessing the magnitude and uncertainties of the burden of selected diseases attributable to extreme heat and extreme precipitation under a climate change scenario in Michigan for the period 2041-2070	BackgroundExtreme heat (EH) and extreme precipitation (EP) events are expected to increase with climate change in many parts of the world. Characterizing the potential future morbidity and mortality burden of EH and EP and associated costs, as well as uncertainties in the estimates, can identify areas for public health intervention and inform adaptation strategies. We demonstrate a burden of dise…	2019	https://dx.doi.org/10.1186/s12940-019-0483-5	0.919597	0.0370772	0.0133126	0.941279	Visits to health care facilities; Death; Adaptation; Greenhouse pathways; Mortality	Michigan, USA	1	1	1	1	1	1	1	1
Multiple Shocks, Coping and Welfare Consequences: Natural Disasters and Health Shocks in the Indian Sundarbans	Background: Based on a household survey in Indian Sundarbans hit by tropical cyclone Aila in May 2009, this study tests for evidence and argues that health and climatic shocks are essentially linked forming a continuum and with exposure to a marginal one, coping mechanisms and welfare outcomes triggered in the response is significantly affected. Data & Methods: The data for this study is based on…	2014	https://dx.doi.org/10.1371/journal.pone.0105427	0.310576	0.0672916	0.00424041	0.482592	Drought; Increasing temperatures; Rural households; Risk assessment & risk perception; Public health	1	1	1	1	1	1	1	1	1
Surface layer structure for ten categories of land surfaces of the Indian region with instrumented Mini Boundary Layer Mast Network (MBLM-Net) establishment during PRWONAM	Structure of the atmospheric surface layer on diurnal and seasonal time scales has been studied for ten categories of land surface patterns of the Indian region by making full-fledge measurements with the first of its kind network establishment of instrumented 15-m high Mini Boundary Layer Mast (MBLM-Net) during the PRWONAM programme. Land surface categories at 27 MBLM locations represented the c…	2018	https://dx.doi.org/10.1016/j.jastp.2018.03.014	0.232165	0.0011749	0.00574193	0.5	Increasing temperatures; Air pollution; Ambient temperature; Seasonality; Meteorological variables	1	1	1	1	1	1	1	1	1
Emission profiles of major gaseous pollutants from unmodified and paper and starch modified briquettes made from agro-derived wastes	Energy use in rural areas in Nigeria is largely dependent on firewood and other biomass sources. Biomass fuel is domestically used daily for cooking and lighting. Continuous use of this energy resource has negative impact on both the environment and human health, especially on users. Many pulmonary problems have been associated with continuous exposure to smoke arising from burning of these mater…	2019	https://dx.doi.org/10.5276/JSWTM/2019.340	0.294335	0.00456768	0.848128	0.172171	Wildfires; Rural households; Particulate matter; Emissions (Nox & vehicles); Particulate concentration (air)	1	1	1	1	1	1	1	1	1
Impacts of Climate Change on Health and Wellbeing in South Africa	Given its associated burden of disease, climate change in South Africa could be reframed as predominately a health issue, one necessitating an urgent health-sector response. The growing impact of climate change has major implications for South Africa, especially for the numerous vulnerable groups in the country. We systematically reviewed the literature by searching PubMed and Web of Science. Of …	2018	https://dx.doi.org/10.3390/ijerph15091884	1	0.136362	0.0125308	0.809874	Drought; Vulnerability; Infectious diseases general; General climate change; Public health	South Africa, Western Cape	0	0	0	0	0	0	1	0
Specific IgE Levels to Dermatophagoides pteronyssinus Are Associated with Meteorological Factors	Background: Dermatophagoides pteronyssinus specific IgE (sIgE) measurement is a major diagnostic test for the detection of sensitization to that allergen. Methods: To investigate the effect of climate on the seasonal variations of D. pteronyssinus sIgE, we studied the tests performed in an insular population during a 10-year period. The association with meteorological factors was evaluated with m…	2013	https://dx.doi.org/10.1159/000342444	0.5	0.00240804	0.00315662	0.596897	Asthma; Seasonality; Modeling & forecasting; Age & Sex; Meteorological variables	1	1	1	1	1	1	1	1	1
Influence of meteorological factors on the day of birth on the number of births in Barnaul	The theories developed to explain the beginning of labor are usually considered outside the possible exogenous influence. In the literature, there are prerequisites for the study of the impact of meteorological factors on the initiation of delivery. The paper presents data on the dependence of the birth rate on meteorological environmental factors (atmospheric pressure, its gradient, temperature …	2018	https://dx.doi.org/10.15421/2018_349	0.308654	0.010176	0.0036673	0.357105	Birth & pregnancy; Seasonality; General climate change; Meteorological variables	1	1	1	1	1	1	1	1	1
Application of GIS and spatialization of rainstorm and flood risk assessment - A case study of Wuhu City	In this paper, based on data from 81 automatic observation station in Wuhu City and the neighboring 15 national meteorological stations in near 50 years, as well as remote sensing data (Landsat - 5), administrative division data, and social and economic data, and adopting methods of data spatialization method, expert scoring method, and comprehensive weighted method, we established risk assessmen…	2015	https://dx.doi.org/10.13577/j.jnd.2015.0519	0.313098	0.114197	0.0102691	0.335322	Floods; Disaster risk reduction; Risk assessment & risk perception; Spatial analyses	1	1	1	1	1	1	1	1	1
Health, environmental and travel cost impacts of urban cycling in Dublin, Ireland	Cycling as a mode of transport avoids the negative external costs of driving such as air pollution, carbon dioxide emissions and noise and can also reduce the public health costs associated with physical inactivity. However, increased cycling may also have disadvantages such as increased exposure to air pollution and risk of traffic collisions. A number of studies have developed methods to quanti…	2019	https://dx.doi.org/10.1680/jensu.17.00026	0.523914	0.00523505	0.709085	0.0716341	Emissions (Nox & vehicles); Energy policy & co-benefits; Air pollution; Exposure; Public health	Dublin, Ireland	1	1	1	1	1	1	1	1
An energy and mortality impact assessment of the urban heat island in the US	Increased summer energy use and increased summer heat related mortality are the two most cited detrimental impacts of the urban heat island (UHI). An assessment of these impacts was made that considered the annual impact of the UHI, not just the summer impact. It was found that in north of the US there was a net decrease in energy use from the UHI, as heating energy reductions were larger than th…	2016	https://dx.doi.org/10.1016/j.eiar.2015.10.004	0.569788	0.141397	0.11286	0.410594	Death; Heat stress; Urban areas; Energy policy & co-benefits; Mortality	1	1	1	1	1	1	1	1	1
Development of sooty moulds in mango orchards in relation to weather parameters and major sucking pests	Aim: Sooty moulds proliferate on mango foliage, subsisting on the honeydew created by sucking pests. It reduces photosynthetic area of tree. Factors affecting the development of sooty moulds on mango trees was studied for three consecutive seasons (2013, 2014 and 2015). Methodology: Data were recorded at weekly interval from trees of mango cv. Dashehari of 20-35 year age selected with planting at…	2017	https://dx.doi.org/10.22438/jeb/38/6/MRN-482	0.549944	0.0313823	0.00287166	0.876567	Disease incidence; Montly rainfall; Seasonality; Meteorological variables	Lucknow	0	0	0	0	0	1	0	0
Environmental Factors and Hypertension	Background: Environmental factors are a major cause of poor health worldwide. The most solid evidence is for air pollution, leading to increased disability-adjusted life years. Outdoor temperature and other seasonal climate changes may also influence cardiovascular health, according to their direct modulation of air pollution. Moreover, an increasing body of evidence associates environmental expo…	2017	https://dx.doi.org/10.2174/1381612823666170321162233	0.611442	0.011144	0.0570811	0.703652	Child health; Air pollution; Infectious diseases general; Exposure; Public health	1	1	1	1	1	1	1	1	1
Getting ready for integrated vector management for improved disease prevention in Zimbabwe: a focus on key policy issues to consider	Background This paper outlines Zimbabwe's potential readiness in harnessing integrated vector management (IVM) strategy for enhanced control of vector-borne diseases. The objective is to provide guidance for the country in the implementation of the national IVM strategy in order to make improvements required in thematic areas of need. The paper also assesses the existing opportunities and gaps to…	2019	https://dx.doi.org/10.1186/s12936-019-2965-x	0.231426	0.533791	0.0134955	0.0922562	Malaria; Mosquito vector dynamics; Adaptation; Community resilience; Infectious diseases general	1	1	1	1	1	1	1	1	1
Adapting to climate change in California	Many aspects of the Californian approach to controlling the greenhouse gases that cause climate change now have a sufficient track record to provide potential models or lessons for national and even international action. In comparison, the state's efforts on climate change adaptation, although multifaceted, are less well developed and thus far have focused largely on information sharing, impact a…	2014	https://dx.doi.org/10.1177/0096340214546839	0.356702	0.414337	0.00461451	0.0234889	Drinking water quality; Adaptation; Greenhouse pathways; General climate change; Public health	California	1	1	1	1	1	1	1	1
Seasonal size distribution and possible health implications of atmospheric aerosols collected from a rural site of eastern central India	This paper contributes for the first time the seasonal mass size distribution of atmospheric aerosols and their possible health implications in a rural area of eastern central India. Size-segregated atmospheric aerosols were collected from July 2012 to June 2013 at rural site near Mahanadi riverside basin of Rajim (20 degrees 59'N and 81 degrees 55'E), Chhattisgarh, India using nine-stage cascade…	2016	https://dx.doi.org/10.1016/j.apr.2015.10.004	0.698332	0.00454775	0.200963	0.757615	Farmers & agriculture; Increasing temperatures; Particulate matter; Seasonality; Particulate concentration (air)	India, Mahanadi, Chhattisgarh	0	0	0	0	0	1	0	0
Health in climate change research from 1990 to 2014: positive trend, but still underperforming	Background: Climate change has been recognized as both one of the biggest threats and the biggest opportunities for global health in the 21st century. This trend review seeks to assess and characterize the amount and type of scientific literature on the link between climate change and human health. Design: We tracked the use of climate-related terms and their co-occurrence with health terms durin…	2016	https://dx.doi.org/10.3402/gha.v9.30723	1	0.195139	0.0259594	0.791713	Adaptation; Extreme weather events; Case data; General climate change; Public health	1	1	1	1	1	1	1	1	1
Age patterns and transmission characteristics of hand, foot and mouth disease in China	Background: Hand, foot and mouth disease (HFMD) has circulated in China and caused yearly outbreak. To understand the transmission of the disease and to assess the spatial variation in cases reported, we examined age-specific transmission characteristics and reporting rates of HFMD for 31 provinces in mainland China. Methods: We first analyzed incidence spatial patterns and age-specific incidence…	2016	https://dx.doi.org/10.1186/s12879-016-2008-y	0.621221	0.00525042	0.00912648	0.776726	HFMD; China; Child health; Transmission; Disease incidence	China, Tibet	1	0	0	0	0	0	0	0
High-density lipoprotein subfractions and carotid plaque: The Northern Manhattan Study	Objective: The objective of this cross-sectional analysis was to investigate the relation between two major high-density lipoprotein cholesterol (HDL-C) subfractions (HDL2-C and HDL3-C) and carotid plaque in a population based cohort. Methods: We evaluated 988 stroke-free participants (mean age 66 +/- 8 years; 40% men; 66% Hispanic and 34% Non-Hispanic) with available data on HDL subfractions usi…	2014	https://dx.doi.org/10.1016/j.atherosclerosis.2014.09.002	0.283624	0.0201548	0.0108999	0.691347	Stroke; Infectious diseases general; Exposure; Age & Sex; Spatial analyses	1	1	1	1	1	1	1	1	1
Arsenic species in atmospheric particulate matter as tracer of the air quality of Donana Natural Park (SW Spain)	Sampling and chemical analyses, including major compounds and trace elements, of atmospheric particulate matter (PM10 and PM2.5) have been performed during 2006-2007 in a regional background monitoring station located within the Donana Natural Park (SW of Spain). This region is strategic for air quality and climate change studies, representing a meeting place of the European and African continent…	2015	https://dx.doi.org/10.1016/j.chemosphere.2014.09.093	0.304436	0.0322264	0.268	0.16849	PAH; Particulate matter; Emissions (Nox & vehicles); Air pollution; Particulate concentration (air)	1	1	1	1	1	1	1	1	1
Understanding Hurricane Evacuation Decisions Under Contingent Scenarios: A Stated Preference Approach	We conduct a stated preference analysis to understand the factors that individual households take into consideration to evacuate during hurricanes. In designing the contingent scenarios for evacuation, we randomly assign varying levels of hurricane characteristics (wind speed, lead time for landfall and the height of storm surge) combined with different types of emergency management options (volu…	2018	https://dx.doi.org/10.1007/s10640-017-0163-2	0.150836	0.252988	0.0140515	0.304455	Food insecurity; Hurricanes; Drinking water quality; Rural households	1	1	1	1	1	1	1	1	1
The association between consecutive days' heat wave and cardiovascular disease mortality in Beijing, China	Background: Although many studies have examined the effects of heat waves on the excess mortality risk ( ER) posed by cardiovascular disease (CVD), scant attention has been paid to the effects of various combinations of differing heat wave temperatures and durations. We investigated such effects in Beijing, a city of over 20 million residents. Methods: A generalized additive model (GAM) was used …	2017	https://dx.doi.org/10.1186/s12889-017-4129-7	0.741862	0.0137163	0.00612838	0.830122	Death; Heatwaves; Increasing temperatures; Temporal analyses; Ambient temperature	Beijing	1	0	0	0	0	0	0	0
Spatio-temporal patterns of scrub typhus in mainland China, 2006-2017	Background Scrub typhus, a serious public health problem in the Asia-Pacific area, is endemic in the “tsutsugamushi triangle” area. Scrub typhus has been widespread and has become a significant health concern in China. However, spatiotemporal patterns need to be investigated further. Objective This study aims to explore spatiotemporal patterns, diffusion characteristics and regional distribution …	2019	https://dx.doi.org/10.1371/journal.pntd.0007916	0.644187	0.029835	0.0108858	0.746622	China; Case data; Spatial analyses	China, Yunnan, Guangdong, Guangxi, Fujian, Anhui	1	0	0	0	0	0	0	0
Drinking Water Systems, Hydrology, and Childhood Gastrointestinal Illness in Central and Northern Wisconsin	Objectives. This study investigated if the type of drinking water source (treated municipal, untreated municipal, and private well water) modifies the effect of hydrology on childhood (aged < 5 years) gastrointestinal illness. Methods. We conducted a time series study to assess the relationship between hydrologic and weather conditions with childhood gastrointestinal illness from 1991 to 2010. Th…	2014	https://dx.doi.org/10.2105/AJPH.2013.301659	0.491956	0.0256545	0.0171622	0.757822	Drinking water quality; Rural households; Extreme weather events; Disease incidence; Public health	Northern Wisconsin	1	1	1	1	1	1	1	1
Spatiotemporal variation of hand-foot-mouth disease in relation to socioecological factors: A multiple-province analysis in Vietnam	Background: Hand-foot-and-mouth disease (HFMD) is a significant public health issue in Asia-pacific countries. Numerous studies have examined the relationship between socio-ecological factors and HFMD however the research findings were inconsistent. This study examined the association between socio-ecologic factors and HFMD in multiple provinces across Vietnam. Methods: We applied a spatial autor…	2018	https://dx.doi.org/10.1016/j.scitotenv.2017.08.158	0.936882	0.049683	0.0161932	0.930148	HFMD; Birth & pregnancy; Increasing temperatures; Rural households; Montly rainfall	Vietnam	0	0	0	0	1	0	0	0
Improving retrievals of regional fine particulate matter concentrations from Moderate Resolution Imaging Spectroradiometer (MODIS) and Ozone Monitoring Instrument (OMI) multisatellite observations	A combination of multiplatform satellite observations and statistical data analysis are used to improve the correlation between estimates of PM2.5 (particulate mass with aerodynamic diameter less that 2.5 mu m) retrieved from satellite observations and ground-level measured PM2.5. Accurate measurements of PM2.5 can be used to assess the impact of air pollution levels on human health and the envir…	2013	https://dx.doi.org/10.1080/10962247.2013.822838	0.659496	0.019408	0.0337534	0.607814	Particulate matter; Air pollution; Particulate concentration (air); Modeling & forecasting; Spatial analyses	California, San Joaquin	1	1	1	1	1	1	1	1
PREDICTIVE MODELING OF CHOLERA OUTBREAKS IN BANGLADESH	Despite seasonal cholera outbreaks in Bangladesh, little is known about the relationship between environmental conditions and cholera cases. We seek to develop a predictive model for cholera outbreaks in Bangladesh based on environmental predictors. To do this, we estimate the contribution of environmental variables, such as water depth and water temperature, to cholera outbreaks in the context o…	2016	https://dx.doi.org/10.1214/16-AOAS908	0.344829	0.00743777	0.0143997	0.955477	Cholera; Drinking water quality; Transmission; Case data; Modeling & forecasting	1	1	1	1	1	1	1	1	1
Clinical Risk Factors for Life-Threatening Lower Respiratory Tract Infections in Children: A Retrospective Study in an Urban City in Malaysia	Aim: Lower respiratory tract infections (LRTIs) are an important cause of morbidity and mortality, especially in low income countries. The aim of this study was to determine risk factors of life-threatening LRTIs in hospitalised children in Malaysia. Methods: This retrospective study included children aged less than 18 years admitted for LRTIs over 13 months in a tertiary referral centre in Kuala…	2014	https://dx.doi.org/10.1371/journal.pone.0111162	0.262072	0.005597	0.00907118	0.155175	Asthma; Respiratory viruses; Hospital admissions; Child health; Infectious diseases general	1	1	1	1	1	1	1	1	1
A time series study on the effects of cold temperature on road traffic injuries in Seoul, Korea	Objective: Although traffic accidents are associated with weather, the influence of temperature on injuries from traffic accidents has not been evaluated sufficiently. The objective of this study was to evaluate the effect of temperature, especially cold temperatures, on injuries from traffic accidents in Seoul, Korea. We also explored the relationship of temperature with different types of traff…	2014	https://dx.doi.org/10.1016/j.envres.2014.04.019	0.597846	0.00479372	0.0440884	0.670624	Occupational injury; Increasing temperatures; Disease incidence; Ambient temperature; Seasonality	1	1	1	1	1	1	1	1	1
[Vector transmitted diseases and climate changes in Europe].	The increase in temperatures recorded since the mid-nineteenth century is unprecedented in the history of mankind. The consequences of climate changes are numerous and can affect human health through direct (extreme events, natural disasters) or indirect (alteration of the ecosystem) mechanisms. Climate changes have repercussions on ecosystems, agriculture, social conditions, migration, conflicts…	2014	No DOI available	0.355916	0.0254531	0.00265448	0.374514	Respiratory viruses; Mosquito vector dynamics; Transmission; Infectious diseases general; General climate change	Italy, Croatia, France, Germany	0	1	0	0	0	0	0	0
Perceived Service Need After Hurricane Sandy in a Representative Sample of Survivors: The Roles of Community-Level Damage and Individual-Level Stressors.	OBJECTIVE: We aimed to explore how individually experienced disaster-related stressors and collectively experienced community-level damage influenced perceived need for mental health services in the aftermath of Hurricane Sandy.; METHODS: In a cross-sectional study we analyzed 418 adults who lived in the most affected areas of New York City at the time of the storm. Participants indicated whether…	2016	https://dx.doi.org/10.1017/dmp.2016.66	0.624394	0.20878	0.00220277	0.961865	Hurricanes; Mental health & PTSD; Community resilience; Exposure; Public health	New York City	1	1	1	1	1	1	1	1
Climate change mitigation through livestock system transitions	Livestock are responsible for 12% of anthropogenic greenhouse gas emissions. Sustainable intensification of livestock production systems might become a key climate mitigation technology. However, livestock production systems vary substantially, making the implementation of climate mitigation policies a formidable challenge. Here, we provide results from an economic model using a detailed and high…	2014	https://dx.doi.org/10.1073/pnas.1308044111	0.132171	0.0194922	0.568943	0.0068148	Food insecurity; Farmers & agriculture; Emissions (Nox & vehicles); Energy policy & co-benefits; General climate change	1	1	1	1	1	1	1	1	1
Infectious Diseases After Hydrologic Disasters	Hydrologic disasters, including hurricanes, tsunamis, and severe flooding, have been associated with infectious diseases, particularly among vulnerable and displaced populations in resource-poor settings. Skin and soft tissue infections, gastrointestinal infections, respiratory infections, zoonotic infections, and vector-borne diseases each present unique threats to human health in this setting. …	2018	https://dx.doi.org/10.1016/j.emc.2018.07.002	0.191373	0.0535318	0.00529713	0.235145	Hurricanes; Respiratory viruses; Floods; Disaster risk reduction; Infectious diseases general	1	1	1	1	1	1	1	1	1
The Medical, Public Health, and Emergency Response to the Impact of 2017 Hurricane Irma in Cuba	In 2017, Cuba was pummeled by Hurricane Irma, one of the strongest and most devastating Atlantic basin hurricanes in history. Twelve of Cuba's 15 provinces and 90 percent of the population were affected, and there was island-wide loss of electrical power. Despite the significant damage, ongoing economic hardships, and the political realities that required Cuba to handle the situation without resp…	2020	https://dx.doi.org/10.1017/dmp.2019.71	0.253255	0.693433	0.00253429	0.397502	Hurricanes; Disaster risk reduction; Risk assessment & risk perception	1	1	1	1	1	1	1	1	1
Zoonotic infections in Alaska: disease prevalence, potential impact of climate change and recommended actions for earlier disease detection, research, prevention and control	Over the last 60 years, Alaska's mean annual temperature has increased by 1.6 degrees C, more than twice the rate of the rest of the United States. As a result, climate change impacts are more pronounced here than in other regions of the United States. Warmer temperatures may allow some infected host animals to survive winters in larger numbers, increase their population and expand their range of…	2013	https://dx.doi.org/10.3402/ijch.v72i0.19562	0.385458	0.0477021	0.0156022	0.158662	Respiratory viruses; Increasing temperatures; Transmission; Infectious diseases general; Public health	Alaska	1	1	1	1	1	1	1	1
Climate Services to Improve Public Health	A high level expert panel discussed how climate and health services could best collaborate to improve public health. This was on the agenda of the recent Third International Climate Services Conference, held in Montego Bay, Jamaica, 4-6 December 2013. Issues and challenges concerning a demand led approach to serve the health sector needs, were identified and analysed. Important recommendations em…	2014	https://dx.doi.org/10.3390/ijerph110504555	0.513588	0.425937	0.00608384	0.128132	Community resilience; Vulnerability; General climate change; Risk assessment & risk perception; Public health	Montego Bay, Jamaica	0	0	1	0	0	0	0	0
Self-injury and suicide attempt among the elderly population in the city of São Paulo	Objective: In this perspective, the present research aims to describe the reports of self-injury and suicide attempt among the elderly population living in the city of São Paulo. Methods: This is a descriptive, quantitative approach based on Violence and Accidents Surveillance Information System (SIVVA) of the city of São Paulo. In the selection of notifications, it was included the ones related …	2017	https://dx.doi.org/10.1590/0047-2085000000154	0.267658	0.0530744	0.00592523	0.246417	Suicide; Cold & extreme temperatures; Urban areas; Case data; Age & Sex	1	1	1	1	1	1	1	1	1
Climate Change and Public Health.	It is clear that the public health community is concerned about the human health impacts of climate change, but are we inadvertently underestimating the scope of the problem and obfuscating potentially useful interventions by using a narrow intellectual frame in our discussions with policy makers? If we take a more holistic approach, we see that the public health impacts of climate change are onl…	2017	https://dx.doi.org/10.1177/1048291117691075	0.721006	0.200026	0.110968	0.5	Wildfires; Community resilience; Energy policy & co-benefits; General climate change; Public health	1	1	1	1	1	1	1	1	1
Climate change modeling based public health resource planning for Narmada basin, India	Present study is to determine the potential public health risk of climate change parameters (temperature and precipitation) based on its effect on surface drinking water quality of Narmada River Basin. This study was performed by past data collection and multiple linear regression based modeling. The inter-region and inter-district variation was observed in the study. The study found that climate…	2016	No DOI available	0.5329	0.0602857	0.0163281	0.677777	Drinking water quality; Montly rainfall; Modeling & forecasting; General climate change; Risk assessment & risk perception	1	1	1	1	1	1	1	1	1
National-level factors affecting planned, public adaptation to health impacts of climate change	Our understanding of whether adaptive capacity on a national level is being translated into adaptation policies, programs, and projects is limited. Focusing on health adaptation in Annex I Parties to the UNFCCC, we examine whether statistically significant relationships exist between regulatory, institutional, financial, and normative aspects of national-level adaptive capacity and systematically…	2013	https://dx.doi.org/10.1016/j.gloenvcha.2013.04.008	1	0.832036	0.0656687	0.338075	Adaptation; Vulnerability; Spatial analyses; Public health ; Meteorological variables	1	1	1	1	1	1	1	1	1
What can fuel price increases tell us about the air pollution health co-benefits of a carbon price?	Background: Despite their currency, there is little 'real-world' evidence for the health co-benefits of policies to reduce carbon dioxide emissions. Objectives: To explore whether increases in market petrol and diesel price have a discernible impact on ambient air pollution. Methods: A causal diagram informed the analysis. Linear regression was conducted on weekly air pollutant time-series (PM10,…	2018	https://dx.doi.org/10.1016/j.jth.2017.11.002	0.898158	0.00440714	0.935716	0.375382	Temporal analyses; Particulate matter; Emissions (Nox & vehicles); Energy policy & co-benefits; Air pollution	New Zealand	1	1	1	1	1	1	1	1
Environmental impact assessment of tomato and cucumber cultivation in greenhouses using life cycle assessment and adaptive neuro-fuzzy inference system	This study was carried out in Isfahan province, Iran, to assess the environmental impact of greenhouse cucumber and tomato production using life-cycle assessment (LCA) methodology. In this study a cradle-to-farm-gate approach using data from greenhouse operators and two distinct functional units, one mass-based and the other land-based, were selected to analyze the impact categories. Data for pro…	2014	https://dx.doi.org/10.1016/j.jclepro.2013.09.057	0.0669068	0.0498419	0.665093	0.0299468	Emissions (ozone); Farmers & agriculture; Energy policy & co-benefits; Modeling & forecasting; Spatial analyses	1	1	1	1	1	1	1	1	1
Epidemiology of haemonchosis in goats in Assam	Epidemiological studies on haemonchosis in goats were undertaken from September 2012 to August 2013 in organized and unorganized goat farms of Assam. Of 2380 goat faecal samples examined, 784 (32.94%) were found infected with Haemonchus contortus. Overall prevalence of haemonchosis was highest in June (69.07%) and lowest in January (12.08%). Season-wise prevalence was highest during the monsoon (…	2016	No DOI available	0.212544	0.0117505	0.00240004	0.518241	Respiratory viruses; Montly rainfall; Seasonality; Age & Sex	1	1	1	1	1	1	1	1	1
A multi-state examination of the victims of fatal adolescent intimate partner violence, 2011-2015.	BACKGROUND: Fatal intimate partner violence occurs among adolescents, which is often when first exposure to intimate partner violence occurs in the United States. However, research mainly examines intimate partner violence-related fatalities between adult intimate partners. Such findings document that non-intimate partners, corollary victims, are at risk for violence during intimate partner viole…	2020	https://dx.doi.org/10.5249/jivr.v12i1.1197	0.427761	0.151302	0.0442942	0.204783	Death; Disease incidence	1	1	1	1	1	1	1	1	1
The sustainable development goals provide an important framework for addressing dangerous climate change and achieving wider public health benefits	Objectives: To suggest how public health systems and the health sector can utilise the United Nation (UN) sustainable development goals (SDGs) to address climate change and other threats to future health and deliver immediate public health benefits. Study design and methods: We examined UN and World Health Organisation guidance on A SDGs and other published texts on systems thinking, integration,…	2019	https://dx.doi.org/10.1016/j.puhe.2019.05.018	0.223632	0.0395034	0.184844	0.0376906	Greenhouse pathways; Energy policy & co-benefits; Public health	1	1	1	1	1	1	1	1	1
Correlation between change in air humidity and the incidence of stroke.	INTRODUCTION: According to the World Health Organization estimates annually in the world die due to CVI every sixth women and 10(th) man. This paper is the research of the correlation between changes in relative air humidity and stroke (CVA) in the Sarajevo Canton. Included are patients who experienced an acute stroke in the Canton of Sarajevo and treated in the pre hospital phase by the staff of…	2013	https://dx.doi.org/10.5455/msm.2013.25.242-245	0.789482	0.00261162	0.000920161	0.972933	Stroke; Patients; Temporal analyses; Disease incidence; Meteorological variables	Sarajevo	0	1	0	0	0	0	0	0
Emerging trends of malaria-dengue geographical coupling in the Southeast Asia region	Background & objectives: Malaria and dengue fever are the most common mosquito-borne diseases in the Southeast Asia region (SEAR). We analysed a temporal record of annual cases of malaria and dengue fever from 1985-2009 in SEAR. Methods: Data of dengue and malaria cases were obtained from WHO website for the period from 1985-2009. El-Nino Southern Oscillation (ENS 0) fluctuation data were obtaine…	2014	No DOI available	0.766499	0.0203713	0.00344878	0.762338	Malaria; Dengue; Case data; Disease incidence; Spatial analyses	Maryland	1	1	1	1	1	1	1	1
Precipitation Increases the Occurrence of Sporadic Legionnaires' Disease in Taiwan	Legionnaires' disease (LD) is an acute form of pneumonia, and changing weather is considered a plausible risk factor. Yet, the relationship between weather and LD has rarely been investigated, especially using long-term daily data. In this study, daily data was used to evaluate the impacts of precipitation, temperature, and relative humidity on LD occurrence in Taiwan from 1995-2011. A time-strat…	2014	https://dx.doi.org/10.1371/journal.pone.0114337	0.935862	0.00271383	0.00213233	0.957862	Extreme weather events; Temporal analyses; Risk assessment & risk perception; Age & Sex; Meteorological variables	Taiwan	1	0	0	0	0	0	0	0
Impacts of El Nino Southern Oscillation and Indian Ocean Dipole on dengue incidence in Bangladesh	Dengue dynamics are driven by complex interactions between hosts, vectors and viruses that are influenced by environmental and climatic factors. Several studies examined the role of El Nino Southern Oscillation (ENSO) in dengue incidence. However, the role of Indian Ocean Dipole (IOD), a coupled ocean atmosphere phenomenon in the Indian Ocean, which controls the summer monsoon rainfall in the Ind…	2015	https://dx.doi.org/10.1038/srep16105	0.734752	0.00847918	0.00486961	0.820228	Cholera; Dengue; Disease incidence; Montly rainfall; Ambient temperature	Bangladesh	0	0	0	0	0	1	0	0
Economic and Health Determinants of Child Nutritional Status in the Malawian District of Salima	This article investigates the long-and short-term determinants of child nutritional status in the Malawian district of Salima. On the basis of monthly data from July 2004 to June 2012, the study adopts as explanatory variables a set of indicators representative of the following: household food security; maternal and child care; access to and coverage of health services; and health environment and…	2014	https://dx.doi.org/10.1057/ejdr.2013.62	0.212048	0.0454738	0.0188185	0.32884	Food insecurity; Child health; Rural households; Seasonality; Public health	1	1	1	1	1	1	1	1	1
Climate change and infectious disease research in Nepal: Are the available prerequisites supportive enough to researchers?	Although Nepal has been identified as a country highly vulnerable to adverse health and socioeconomic impacts arising from climate change, extant research on climate sensitive infectious diseases has yet to develop the evidence base to adequately address these threats. In this opinion paper we identify and characterise basic requirements that are hindering the progress of climate change and infec…	2020	https://dx.doi.org/10.1016/j.actatropica.2020.105337	0.725016	0.552904	0.0127062	0.562516	Community resilience; Vulnerability; Infectious diseases general; General climate change; Public health	Nepal	0	0	0	0	0	1	0	0
COAL-FIRED POWER PLANT AIRBORNE PARTICLES IMPACT TOWARDS HUMAN HEALTH	The explosion of global warming and climate change occurs parallel to the raise rise of earth development. These phenomena happen due to the deterioration of atmospheric environment rooted from human activity. Ranges of air pollutants had been discovered. However, this research focuses on airborne particles in particular that comes from the emissions of coal. Recently, Malaysia electricity demand…	2015	No DOI available	0.237381	0.0363745	0.354311	0.0168549	Fungal spores; Dust storms; Emissions (Nox & vehicles); Energy policy & co-benefits; Particulate concentration (air)	1	1	1	1	1	1	1	1	1
Associations of black carbon and PM2.5 with daily cardiovascular mortality in Beijing, China	Due to its twofold effects on climate change and air quality, black carbon (BC) is of wide concern in the atmospheric sciences. Considerable uncertainty exists as to the health effects of atmospheric BC for the limited epidemiological and toxicological studies. As combustion-derived BC is one important component of PM2.5 (particles with aerodynamic diameters less than 2.5 mu m), the question rema…	2019	https://dx.doi.org/10.1016/j.atmosenv.2019.116876	0.889137	0.00731697	0.382493	0.937644	Temporal analyses; Particulate matter; Mortality; Risk assessment & risk perception; Public health	Beijing	1	0	0	0	0	0	0	0
Association of Complementary and Alternative Therapies With Mental Health Outcomes in Pregnant Women Living in a Postdisaster Recovery Environment	Purpose: The objective of this study was to determine if complementary and alternative medicine therapies are associated with mental health in postdisaster environments. Design: Pregnant women (N = 402) were interviewed between 2010 and 2012 as part of a larger cross-sectional study on hurricane recovery and models of prenatal care. Methods: Symptoms of depression (Edinburgh Postnatal Depression …	2016	https://dx.doi.org/10.1177/0898010115609250	0.211665	0.0181147	0.00578394	0.60408	Birth & pregnancy; Thermal stress & comfort; Symptoms; Mental health & PTSD; Age & Sex	1	1	1	1	1	1	1	1	1
Climate Change-Induced Conflicts in Pakistan: From National to Individual Level	Climate change leading to migration and conflicts is observed in many parts of the world and it is becoming a potential future in Pakistan. Climate change refugees in Pakistan undergo victimization, in situ mitigation, or migration, all three of which have consequences. Direct and indirect security threats posed by climate change can cause great economic losses to Pakistan. Arguably, there is gro…	2018	https://dx.doi.org/10.1007/s41748-018-0080-8	0.430312	0.10887	0.0140444	0.816391	Drought; Exposure; General climate change; Risk assessment & risk perception; Spatial analyses	Pakistan	0	0	0	0	0	1	0	0
The spatial heterogeneity of the associations between relative humidity and pediatric hand, foot and mouth disease: Evidence from a nation-wide multicity study from mainland China	Background: Hand, foot, and mouth disease (HFMD) remains a serious health threat to young children in East and Southeast Asia. The humidity is crucial for the survival of enterovirus, but the evidence of the humidity-HFMD association is inconsistent. In this study we investigated the spatial heterogeneity of humidity-HFMD associations and related effect modifiers. Methods: We retrieved the daily …	2020	https://dx.doi.org/10.1016/j.scitotenv.2019.136103	0.796386	0.00289802	0.0208565	0.598739	HFMD; Child health; Temporal analyses; Spatial analyses; Meteorological variables	China	1	0	0	0	0	0	0	0
Predictors of personal exposure to black carbon among women in southern semi-rural Mozambique	Sub-Saharan Africa (SSA) has the highest proportion of people using unclean fuels for household energy, which can result in products of incomplete combustion that are damaging for health. Black carbon (BC) is a useful marker of inefficient combustion-related particles; however, ambient air quality data and temporal patterns of personal exposure to BC in SSA are scarce. We measured ambient element…	2019	https://dx.doi.org/10.1016/j.envint.2019.104962	0.485184	0.00359763	0.151441	0.327874	Rural households; Exposure; Ambient temperature; Particulate concentration (air); Age & Sex	Mozambique	0	0	0	0	0	0	1	0
Characterizing the effect of summer temperature on heatstroke-related emergency ambulance dispatches in the Kanto area of Japan	Despite rising concern on the impact of heat on human health, the risk of high summer temperature on heatstroke-related emergency dispatches is not well understood in Japan. A time-series study was conducted to examine the association between apparent temperature and daily heatstroke-related ambulance dispatches (HSAD) within the Kanto area of Japan. A total of 12,907 HSAD occurring from 2000 to …	2014	https://dx.doi.org/10.1007/s00484-013-0677-4	0.870944	0.0051302	0.0138272	0.918876	Increasing temperatures; Temporal analyses; Ambient temperature; Seasonality; Risk assessment & risk perception	Kanto, Japan, Saitama, Chiba, Tokyo, Yokohama	1	0	0	0	0	0	0	0
Climate Change Risk Perception in Taiwan: Correlation with Individual and Societal Factors	This study differentiates the risk perception and influencing factors of climate change along the dimensions of global severity and personal threat. Using the 2013 Taiwan Social Change Survey (TSGS) data (N = 2001) as a representative sample of adults from Taiwan, we investigated the influencing factors of the risk perceptions of climate change in these two dimensions (global severity and persona…	2018	https://dx.doi.org/10.3390/ijerph15010091	0.367791	0.0612817	0.0070761	0.678012	Farmers & agriculture; Disaster risk reduction; General climate change; Risk assessment & risk perception; Age & Sex	Taiwan	1	0	0	0	0	0	0	0
Spatial patterns and trends of Escherichia coli in public water supply system of Lahore, Pakistan	Most of the Northern and Central part of Lahore district is supplied with ground water by Water and Sanitation Government Authority. The quality of public water supply is getting deteriorating due to increasing population of Lahore city. Moreover, the effects of microbial water pollutants on health of population of study area have been addressed. In this research, presence of Escherichia coli in …	2018	No DOI available	0.159706	0.0846387	0.00308857	0.684152	Drinking water quality; Seasonality; Age & Sex; Public health	1	1	1	1	1	1	1	1	1
Seasonal variations of microbial assemblage in fine particulate matter from a nursery pig house	The microorganisms contained in PM2.5 from livestock houses can spread over long distances through airborne transmission. As such, the potential bacterial pathogens and fungal allergens within can pose a formidable threat to nearby residents' health and the overall environment. However, little is known about the microbial assemblage contained in PM2.5 from pig houses. In this study, 16S and 18S r…	2020	https://dx.doi.org/10.1016/j.scitotenv.2019.134921	1	0.0472312	0.0448522	0.96374	Fungal spores; Building design; Mosquito vector dynamics; Particulate matter; Seasonality	1	1	1	1	1	1	1	1	1
Meteorological parameters as predictors for seasonal influenza	Seasonal influenza causes 5 million severe illnesses and 500,000 deaths annually worldwide. Among the factors that have been linked to influenza transmission are meteorological parameters, especially temperature and humidity. Low temperature and humidity have been associated with influenza seasonality in the temperate regions, whereas the tropics typically observe higher influenza transmission du…	2014	No DOI available	0.379868	0.00823416	0.00637579	0.406659	Influenza; Transmission; Seasonality; Modeling & forecasting; Meteorological variables	1	1	1	1	1	1	1	1	1
Evaluating emergency preparedness and impact of a hurricane sandy in pediatric patients with diabetes.	BACKGROUND: Natural disasters have always been associated with significant adverse events including medical and mental health problems. Children with chronic disease such has diabetes have also been believed to be affected to a greater extent by any natural disaster. The purpose of this study was to assess and compare emergency preparedness post-disaster and post-traumatic stress effects of Hurri…	2016	https://dx.doi.org/10.1186/s40696-016-0012-9	0.315672	0.0840482	0.00341378	0.718929	Symptoms; Hurricanes; Mental health & PTSD; Child health; Disaster risk reduction	1	1	1	1	1	1	1	1	1
Air pollution and respiratory allergic diseases in schoolchildren	Study on the prevalence of allergic respiratory diseases in schoolchildren between six and seven years old, associated with indicators of air pollution. A questionnaire based on the International Study of Asthma and Allergies in Childhood was administered to parents of students from public schools, located in urban areas with differing vehicle flows. There was a positive correlation between month…	2014	https://dx.doi.org/10.1590/S0034-8910.2014048004940	1	0.0226673	0.243723	0.93815	Asthma; Symptoms; Montly rainfall; Air pollution; Age & Sex	1	1	1	1	1	1	1	1	1
Effects of time-lagged meteorological variables on attributable risk of leishmaniasis in central region of Afghanistan	Background: Leishmaniasis remains one of the world's most neglected vector-borne diseases, affecting predominantly poor communities mainly in developing countries. Previous studies have shown that the distribution and dynamics of leishmaniasis infections are sensitive to environmental factors, however, there are no studies on the burden of leishmaniasis attributable to time-varying meteorological…	2019	https://dx.doi.org/10.1016/j.scitotenv.2019.05.401	0.929481	0.00630172	0.00202634	0.97855	Cold & extreme temperatures; Increasing temperatures; Temporal analyses; Ambient temperature; Risk assessment & risk perception	Afghanistan	0	0	0	0	0	1	0	0
Exposure to visible mould or dampness at home and sleep problems in children: Results from the LISAplus study	Background: Exposure to mould or dampness at home has been associated with adverse respiratory effects in all age groups. This exposure has also been related to insomnia in adults. We aimed to investigate the association between exposure to visible mould or dampness at home and sleep problems in children. Methods: The study population consisted of 1719 10-year-old children from the German populat…	2015	https://dx.doi.org/10.1016/j.envres.2014.11.023	0.279701	0.0166364	0.0029342	0.588245	Building design; Asthma; Symptoms; Child health; Exposure	1	1	1	1	1	1	1	1	1
Climate Change and Potato Production in Contrasting South African Agro-Ecosystems 2. Assessing Risks and Opportunities of Adaptation Strategies	This study aims to assess the risks and opportunities posed by climate change to potato growers in South Africa and to evaluate adaptation measures in the form of changes in planting time growers could adopt to optimise land and water use efficiencies in potato, using a climate model of past, present-day and future climate over southern Africa and the LINTUL crop growth model. This was done for d…	2013	https://dx.doi.org/10.1007/s11540-013-9229-x	0.116929	0.0980582	0.00926129	0.351903	Drinking water quality; Farmers & agriculture; Energy policy & co-benefits; Seasonality; General climate change	1	1	1	1	1	1	1	1	1
Developing a community-centred malaria early warning system based on indigenous knowledge: Gwanda District, Zimbabwe.	Malaria continues to be a major public health problem in Sub-Saharan Africa despite efforts that have been made to prevent and control the disease for many decades. The knowledge on prediction and occurrence of the disease that communities acquired over the years has not been seriously considered in control programmes. This article reports on studies that aimed to integrate indigenous knowledge s…	2016	https://dx.doi.org/10.4102/jamba.v8i1.289	0.833126	0.75928	0.00529415	0.911918	Malaria; Community resilience; Rural households; Infectious diseases general; Public health	Gwanda, Zimbabwe	0	0	0	0	0	0	1	0
The Threshold Temperature and Lag Effects on Daily Excess Mortality in Harbin, China: A Time Series Analysis	Background: A large number of studies have reported the relationship between ambient temperature and mortality. However, few studies have focused on the effects of high temperatures on cardio-cerebrovascular diseases mortality (CCVDM) and their acute events (ACCVDM). Objective: To assess the threshold temperature and time lag effects on daily excess mortality in Harbin, China. Methods: A generali…	2017	https://dx.doi.org/10.15171/ijoem.2017.979	0.920967	0.00739036	0.0109071	0.944453	China; Temporal analyses; Mortality; Infectious diseases general; Ambient temperature	Harbin, China	1	0	0	0	0	0	0	0
Clinical blood pressure responses to daily ambient temperature exposure in China: An analysis based on a representative nationwide population	Background: Limited evidence is available regarding the potential heterogeneity of ambient temperature on blood pressure (BP) in various climate zones. Objectives: To explore the effect of daily ambient temperature on BP in various climate zones across 31 provinces in China. Methods: A representative population sample (n = 451,770) were obtained from the China Hypertension Survey study (CHS) from…	2020	https://dx.doi.org/10.1016/j.scitotenv.2019.135762	0.413214	0.00365789	0.00655343	0.479918	Cold & extreme temperatures; China; Ambient temperature; Seasonality; General climate change	China	1	0	0	0	0	0	0	0
Mosquito larval source management for controlling malaria	Background Malaria is an important cause of illness and death in people living in many parts of the world, especially sub-Saharan Africa. Long-lasting insecticide treated bed nets (LLINs) and indoor residual spraying (IRS) reduce malaria transmission by targeting the adult mosquito vector and are key components of malaria control programmes. However, mosquito numbers may also be reduced by larval…	2013	https://dx.doi.org/10.1002/14651858.CD008923.pub2	0.212591	0.0748756	0.00965329	0.155822	Drinking water quality; Malaria; Mosquito vector dynamics; Disease incidence; Age & Sex	1	1	1	1	1	1	1	1	1
Effects of ambient temperature on cardiovascular disease: a time-series analysis of 229288 deaths during 2009-2017 in Qingdao, China	The association between ambient temperature and cardiovascular mortality varied by regions, populations, and climates. We estimated the relative risk (RR) of cardiovascular mortality using 229,288 death cases of cardiovascular disease in Qingdao China from 1 January 2009, to 31 December 2017. A distributed lag non-linear model was used. The temperature showed a negative association with the cardi…	1	https://dx.doi.org/10.1080/09603123.2020.1744532	0.954417	0.00123797	0.0139139	0.980906	Death; Cold & extreme temperatures; Temporal analyses; Mortality; Ambient temperature	Qingdao, China	1	0	0	0	0	0	0	0
Impacts of air pollutants from fire and non-fire emissions on the regional air quality in Southeast Asia	Severe haze events in Southeast Asia caused by particulate pollution have become more intense and frequent in recent years. Widespread biomass burning occurrences and particulate pollutants from human activities other than biomass burning play important roles in degrading air quality in Southeast Asia. In this study, numerical simulations have been conducted using the Weather Research and Forecas…	2018	https://dx.doi.org/10.5194/acp-18-6141-2018	0.416957	0.00555876	0.753912	0.147452	PAH; Dust storms; Wildfires; Emissions (Nox & vehicles); Air pollution	Singapore	0	0	0	0	1	0	0	0
Epidemiological and clinical characteristics of respiratory viral infections in children in Shanghai, China	Acute respiratory tract infections (ARTIs) due to various viruses are not only the most common causes of upper and lower respiratory infection but are also major causes of morbidity and mortality in children. In this study, we investigated the prevalence and clinical characteristics of children with virus-related ARTIs and determined the spectrum of respiratory viruses and their correlation with …	2016	https://dx.doi.org/10.1007/s00705-016-2866-z	0.461924	0.00842557	0.00538444	0.42407	Influenza; Respiratory viruses; Child health; Transmission; Age & Sex	Shanghai, China, Jiading	1	0	0	0	0	0	0	0
Social participation and heat-related behavior in older adults during heat waves and on other days	Background. High indoor temperatures require behavioral adaptation, especially among vulnerable older adults. There are uncertainties as to the degree to which people adapt to these challenging conditions. Objective. The aim of this study was to describe the degree of adaptation of social participation and other heat-related behavior with respect to higher indoor temperatures. Methods. In this st…	2018	https://dx.doi.org/10.1007/s00391-017-1338-8	0.315216	0.0990672	0.01094	0.0715955	Building design; Increasing temperatures; Adaptation; Ambient temperature; Age & Sex	1	1	1	1	1	1	1	1	1
Indoor Environmental Factors and Occurrence of Lung Function Decline in Adult Residents in Summer in Southwest China	Background: There is conflicting reports on the respiratory health effects of indoor risk factor exposure. The aim of this study was to assess the association of indoor environmental factors to pulmonary function in an adult population in Zunyi City of Southwest China. Methods: Between July and Sep 2012, we conducted a cross-sectional survey of people aged >= 18 yr in 11 inner-city areas of Zunyi…	2016	No DOI available	0.601055	0.00651307	0.459176	0.230555	Building design; Asthma; Symptoms; Particulate matter; Exposure	Zunyi	1	0	0	0	0	0	0	0
Effect of environmental variables and kdr resistance genotype on survival probability and infection rates in Anopheles gambiae (s.s.)	Background: Environmental factors, especially ambient temperature and relative humidity affect both mosquitoes and malaria parasites. The early part of sporogony is most sensitive and is affected by high temperatures and temperature fluctuation immediately following ingestion of an infectious blood meal. The aim of this study was to explore whether environmental variables such as temperature, tog…	2018	https://dx.doi.org/10.1186/s13071-018-3150-8	0.398099	0.00451541	0.00158289	0.773531	Respiratory viruses; Malaria; Mosquito vector dynamics; Ambient temperature; Meteorological variables	Uganda	0	0	0	0	0	0	1	0
Mapping Physiological Suitability Limits for Malaria in Africa Under Climate Change	We mapped current and future temperature suitability for malaria transmission in Africa using a published model that incorporates nonlinear physiological responses to temperature of the mosquito vector Anopheles gambiae and the malaria parasite Plasmodium falciparum. We found that a larger area of Africa currently experiences the ideal temperature for transmission than previously supposed. Under …	2015	https://dx.doi.org/10.1089/vbz.2015.1822	1	0.0659302	0.0147484	0.987098	Malaria; Greenhouse pathways; Transmission; Ambient temperature; Spatial analyses	Uganda, Democratic Republic of Congo	0	0	0	0	0	0	1	0
Modeling and Analysis of the Influence of Meteorological Comfort Ecosystem on Human Respiratory System	In the context of global warming, the impact of changes in meteorological elements on respiratory diseases cannot be ignored. In the meteorological comfort ecosystem, the impact of typical meteorological factors on the human respiratory system is analyzed in the paper, using the meteorological data of the city and the emergency and outpatient visits of respiratory diseases in the top three hospit…	2019	No DOI available	0.744258	0.00144663	0.00192814	0.846314	Visits to health care facilities; Patients; Mortality; Infectious diseases general; Meteorological variables	1	1	1	1	1	1	1	1	1
Assessing the bio-psychosocial correlates of flood impacts in coastal areas of Lagos, Nigeria	This paper explores the complex heterogeneous experiences of flood impacts based on a bio-psychosocial model of socio-economic, demographic, behavioural and environmental factors. Using ordinary least squares regression on a cross-sectional survey of 1003 individuals, flood impacts in three contiguous coastal neighbourhoods in Lagos, Nigeria, were modelled. The results show that approximately 52%…	2015	https://dx.doi.org/10.1080/09640568.2013.861811	1	0.517778	0.0570591	0.85727	Floods; Community resilience; Vulnerability; Age & Sex; Public health	Lagos, Nigeria	0	0	0	0	0	0	0	1
Winter cardiovascular diseases phenomenon	This paper review seasonal patterns across twelve cardiovascular diseases: Deep venous thrombosis, pulmonary embolism, aortic dissection and rupture, stroke, intracerebral hemorrhage, hypertension, heart failure, angina pectoris, myocardial infarction, sudden cardiac death, venricular arrythmia and atrial fibrillation, and discuss a possible cause of the occurrence of these diseases. There is a c…	2013	https://dx.doi.org/10.4103/1947-2714.110430	0.358854	0.00306261	0.00365763	0.52441	Stroke; Death; Infectious diseases general; Seasonality; Public health	1	1	1	1	1	1	1	1	1
Prenatal exposure to ambient temperature variation increases the risk of common cold in children	Background: Common cold is a frequent upper respiratory tract infection, but the role of ambient temperature in the infection is unclear. Objective: We investigated the role of prenatal exposure to diurnal temperature variation (DTV), the difference between the daily maximal and minimal temperatures, in the risk of common cold in children. Methods: We conducted a cohort study of 2598 preschool ch…	2018	https://dx.doi.org/10.1016/j.ecoenv.2018.02.044	0.522486	0.0129092	0.0193312	0.581476	Birth & pregnancy; Respiratory viruses; Cold & extreme temperatures; Child health; Exposure	Changsha, China	1	0	0	0	0	0	0	0
The incidence and seasonal variation of necrotizing fasciitis in Korea: a nationwide cross-sectional study	Introduction: Necrotizing fasciitis (NF) is a rare but fatal disease, and there is no known annual incidence of NF in Korea. The aim of this study was to investigate the incidence and seasonal variation of NF in Korea. Methods: We analysed claims from the nationwide Korean Health Insurance Review and Assessment Service database. Patients who were hospitalized with an NF diagnosis code and receive…	2020	https://dx.doi.org/10.1016/j.cmi.2020.01.002	0.812547	0.0176208	0.0020893	0.910534	Patients; Case data; Disease incidence; Montly rainfall; Age & Sex	1	1	1	1	1	1	1	1	1
Out of tie Storm: extreme weather resilience for community homelessness	.This paper reports on the outcomes of a collaborative, strengths-based program developed to improve the preparedness of people experiencing homelessness during extreme weather in South Australia. The program, Out of the Storm, provided resources for dealing with heat, cold and storms that were co-designed by people experiencing homelessness, emergency services and health provider representatives…	2020	No DOI available	0.211325	0.485884	0.0030688	0.175616	Dust storms; Hurricanes; Cold & extreme temperatures; Community resilience; Extreme weather events	1	1	1	1	1	1	1	1	1
The health impacts of climate-related migration	Background: Changes in climate, in conjunction with other drivers of mobility, shape human migration. While there is an increasing focus on the adaptive potential of migration, the health impacts of climate-related migration, including planned relocation and forced displacement, have not been thoroughly examined. The Intergovernmental Panel on Climate Change stated that migration is currently, an…	2018	https://dx.doi.org/10.1186/s12916-017-0981-7	0.355585	0.408102	0.0514407	0.672978	Adaptation; Community resilience; General climate change; Risk assessment & risk perception; Public health	1	1	1	1	1	1	1	1	1
Are older people more vulnerable to long-term impacts of disasters?	Background: Despite the growing interest in the study of disasters, there is limited research addressing the elderly population that lead to prejudiced beliefs that older adults are more vulnerable to disasters than younger adults. This study aimed to compare positive mental health between elderly and young earthquake survivors. Method: Data for this study, consisting of 324 earthquake survivors,…	2016	https://dx.doi.org/10.2147/CIA.S122122	0.254915	0.00905451	0.0121785	0.373549	Mental health & PTSD; Disaster risk reduction; Vulnerability; Age & Sex; Public health	1	1	1	1	1	1	1	1	1
An Analysis of State Public Health Emergency Declarations	Disaster responses often involve coordination among multiple levels of government and public and private sector collaboration. When emergencies raise health concerns, governments must include public health and health care systems in their response. A state government's declaration of "public health emergency" can provide that state's health sector with flexibility and guidance about response para…	2014	https://dx.doi.org/10.2105/AJPH.2014.301948	0.478757	0.402715	0.0436619	0.188972	Influenza; Visits to health care facilities; Hurricanes; Disaster risk reduction; Public health	1	1	1	1	1	1	1	1	1
A Direct Sensitivity Approach to Predict Hourly Ozone Resulting from Compliance with the National Ambient Air Quality Standard	In setting primary ambient air quality standards, the EPA's responsibility under the law is to establish standards that protect public health. As part of the current review of the ozone National Ambient Air Quality Standard (NAAQS), the US EPA evaluated the health exposure and risks associated with ambient ozone pollution using a statistical approach to adjust recent air quality to simulate just …	2013	https://dx.doi.org/10.1021/es303674e	0.380556	0.0334853	0.401566	0.132215	Emissions (ozone); Emissions (Nox & vehicles); Air pollution; Particulate concentration (air); Modeling & forecasting	Detroit	1	1	1	1	1	1	1	1
Near real-time forecasting for cholera decision making in Haiti after Hurricane Matthew	Computational models of cholera transmission can provide objective insights into the course of an ongoing epidemic and aid decision making on allocation of health care resources. However, models are typically designed, calibrated and interpreted post-hoc. Here, we report the efforts of a team from academia, field research and humanitarian organizations to model in near real-time the Haitian chole…	2018	https://dx.doi.org/10.1371/journal.pcbi.1006127	0.339944	0.0660104	0.00838743	0.729922	Cholera; Hurricanes; Greenhouse pathways; Disease incidence; Modeling & forecasting	1	1	1	1	1	1	1	1	1
Confidence in authorities, neighborhood cohesion and natural hazards preparedness in Taiwan	Household preparedness is important for resilience building and disaster risk reduction. Limited studies have explored the correlations between confidence in authorities, neighborhood cohesion, and natural disaster preparedness, especially in the eastern cultural context. This study investigates the associations between confidence in authorities, neighborhood cohesion, and household disaster prep…	2019	https://dx.doi.org/10.1016/j.ijdrr.2019.101265	0.303593	0.526396	0.0188193	0.394932	Increasing temperatures; Disaster risk reduction; Community resilience; Rural households; Risk assessment & risk perception	1	1	1	1	1	1	1	1	1
Increasing the provision of mental health care for vulnerable, disaster-affected people in Bangladesh	Background: Bangladesh has the highest natural disaster mortality rate in the world, with over half a million people lost to disaster events since 1970. Most of these people have died during floods or cyclones, both of which are likely to become more frequent due to global climate change. To date, the government's post-disaster response strategy has focused, increasingly effectively, on the physi…	2014	https://dx.doi.org/10.1186/1471-2458-14-708	0.210458	0.184362	0.013762	0.321889	Mental health & PTSD; Adaptation; Disaster risk reduction; Vulnerability; Public health	1	1	1	1	1	1	1	1	1
Seasonality and temperature effects on fasting plasma glucose: A population-based longitudinal study in China	Aims. - To examine the seasonality and effects of temperature on levels of fasting plasma glucose (FPG). Methods. - We collected health data from the Kailuan cohort study. FPG, blood pressure and individual information including age, gender, body mass index, smoking status, drinking habit, physical activities, income, work type, education level, and history of diabetes, were collected for each pa…	2016	https://dx.doi.org/10.1016/j.diabet.2016.01.002	1	0.0156257	0.00692719	0.990856	Cold & extreme temperatures; Increasing temperatures; Ambient temperature; Seasonality; Age & Sex	1	1	1	1	1	1	1	1	1
Concentrations of airborne particulate matter, ammonia and carbon dioxide in large scale uninsulated loose housing cowsheds in Estonia	The concentration of airborne particulate matter in large scale uninsulated loose housing cowsheds was investigated. Airborne particulate matter can he a potential risk factor for human and animal health. Also investigated were correlations between indoor particulate matter, noxious gas concentrations and other microclimate parameters. Measures of inhalable particulate matter (PMtotal, PM10) and …	2013	https://dx.doi.org/10.1016/j.biosystemseng.2013.01.002	0.536467	0.00870884	0.148695	0.137458	Building design; Particulate matter; Air pollution; Particulate concentration (air)	Estonia	1	1	1	1	1	1	1	1
Correlations between climatic conditions and foodborne disease	Climate change is likely to affect the incidence of foodborne disease outbreaks, but the relationship between foodborne disease and conditions of climate change is still poorly understood and may vary regionally. Therefore, this study investigated the relationship between climatic conditions/seasonal changes, with regards to temperature and relative humidity, and the incidence of foodborne diseas…	2015	https://dx.doi.org/10.1016/j.foodres.2014.03.023	0.488495	0.00381001	0.00558265	0.774811	Disease incidence; Infectious diseases general; Ambient temperature; General climate change; Meteorological variables	South Korea	1	0	0	0	0	0	0	0
Assessing Potential Impacts of Sea Level Rise on Public Health and Vulnerable Populations in Southeast Florida and Providing a Framework to Improve Outcomes	In recent years, ongoing efforts by a multitude of universities, local governments, federal agencies, and non-governmental organizations (NGOs) have been focused on sea-level rise (SLR) adaptation in Florida. However, within these efforts, there has been very little attention given to the potential impacts of sea-level rise on human health. The intent of this project is to identify populations in…	2016	https://dx.doi.org/10.3390/su8040315	1	0.582905	0.0170967	0.523328	Drinking water quality; Adaptation; Community resilience; Vulnerability; Public health	Florida	1	1	1	1	1	1	1	1
Modelling and analysis of ozone concentration by artificial intelligent techniques for estimating air quality	High ozone concentration is an important cause of air pollution mainly due to its role in the greenhouse gas emission. Ozone is produced by photochemical processes which contain nitrogen oxides and volatile organic compounds in the lower atmospheric level. Therefore, monitoring and controlling the quality of air in the urban environment is very important due to the public health care. However, ai…	2017	https://dx.doi.org/10.1016/j.atmosenv.2016.11.030	0.33705	0.00575837	0.0439661	0.066311	Emissions (ozone); Air pollution; Particulate concentration (air); Modeling & forecasting; Meteorological variables	1	1	1	1	1	1	1	1	1
Temperature dependence of multiple sclerosis mortality rates in the United States	Background: It is well known that multiple sclerosis (MS) patients are very sensitive to heat events. However, how MS patients respond to the significant temperature difference between the high- and low-latitude regions is not understood. Objective: The goal is to identify the primary factor responsible for the fact that MS mortality rates of the United States is more than three times higher in t…	2017	https://dx.doi.org/10.1177/1352458516688954	0.42054	0.00979592	0.00368649	0.603725	Patients; Heat stress; Mortality; Ambient temperature; Meteorological variables	1	1	1	1	1	1	1	1	1
Assessment of medium-range ensemble forecasts of heat waves	This study assesses the predictability of heat wave occurrence over Korea applying The Observing system Research and Predictability Experiment Interactive Grand Global Ensemble (TIGGE) data for the Heat Wave Index (HWI) associated with large-scale circulation. HWI shows higher predictability of heat waves than those of maximum temperature (TMAX) and bias corrected TMAX. The verification scores us…	2016	https://dx.doi.org/10.1002/asl.593	0.465776	0.115852	0.00295306	0.439863	Heatwaves; Case data; Modeling & forecasting	1	1	1	1	1	1	1	1	1
Relative impact of meteorological factors and air pollutants on childhood allergic diseases in Shanghai, China	Background: Non-optimal weather conditions and air pollution pose a significant threat to children's health. However, the relative impact of different environmental exposures on childhood allergic diseases remains unclear. Objectives: This study aimed to quantity the relative impact of meteorological factors and an pollutants on childhood allergic diseases in Shanghai, China, Methods: Data on cli…	2020	https://dx.doi.org/10.1016/j.scitotenv.2019.13597:5	0.966903	0.0043002	0.0538793	0.98569	Asthma; Child health; Air pollution; Infectious diseases general; Meteorological variables	Shanghai, China	1	0	0	0	0	0	0	0
Salt reduction in China: a state-of-the-art review	Objective: This study aimed to reveal the latest evidence on salt reduction initiatives in China in order to identify the contextual cost-effective interventions, as well as the barriers encountered during China's long march to reach its population salt reduction goal. Background: Population-based salt reduction has been considered as one of the most cost-effective strategies in the world for the…	2017	https://dx.doi.org/10.2147/RMHP.S75918	0.380687	0.0655566	0.0477102	0.369359	China; Energy policy & co-benefits; Infectious diseases general; Age & Sex; Public health	China	1	0	0	0	0	0	0	0
Socioeconomic vulnerability and electric power restoration timelines in Florida: the case of Hurricane Irma	Large-scale damage to the power infrastructure from hurricanes and high-wind events can have devastating ripple effects on infrastructure, the broader economy, households, communities, and regions. Using Hurricane Irma's impact on Florida as a case study, we examined: (1) differences in electric power outages and restoration rates between urban and rural counties; (2) the duration of electric pow…	2018	https://dx.doi.org/10.1007/s11069-018-3413-x	0.691945	0.005442	0.00469779	0.920458	Hurricanes; Vulnerability; Rural households; Energy policy & co-benefits; Spatial analyses	Florida	1	1	1	1	1	1	1	1
Evaluation of phenotypes and genotypes of airborne Fungi during middle eastern dust storms.	Microbial species such as bacteria and fungi can be transported by dust storms over long distances, and may change the mycobiota in downwind. This study aimed to evaluate phenotypes and genotypes of airborne fungi during the Middle Eastern dust (MED) events and normal days in Khorramabad, Iran. The samples were collected regularly every six days at three locations during April 2018-March 2019, wi…	2020	https://dx.doi.org/10.1007/s40201-019-00428-0	0.296755	0.0171015	0.00224365	0.603172	Fungal spores; Dust storms; Extreme weather events; Temporal analyses; Particulate concentration (air)	1	1	1	1	1	1	1	1	1
Perennial malaria transmission and its association with rainfall at Kalahandi district of Odisha, Eastern India: A retrospective analysis	India contributes substantially to global malaria incidents. Vector dynamics is the significant determinant of malaria risk. Hence, knowledge on the interaction between rainfall, malaria cases and malaria vector density can be very useful for controlling malaria transmission. Kalahandi was screened for malaria cases, Anopheline vector density and their temporal relationship with rainfall. Epidemi…	2019	No DOI available	0.886948	0.0303841	0.00916082	0.950118	Malaria; Mosquito vector dynamics; Case data; Disease incidence; Montly rainfall	Kalahandi, Odisha, India	0	0	0	0	0	1	0	0
Effects of weather factors on dengue fever incidence and implications for interventions in Cambodia	Background: Dengue viruses and their mosquito vectors are sensitive to their environment. Temperature, rainfall and humidity have well-defined roles in the transmission cycle. Therefore changes in these conditions may contribute to increasing incidence. The aim of this study was to examine the relationship between weather factors and dengue incidence in three provinces in Cambodia, in order to st…	2016	https://dx.doi.org/10.1186/s12889-016-2923-2	0.883923	0.0204886	0.00221168	0.945234	Dengue; Temporal analyses; Disease incidence; Montly rainfall; Ambient temperature	Cambodia, Kampong Thom, Siem Reap	0	0	0	0	1	0	0	0
Local Ecological Knowledge on Climate Change and Ecosystem-Based Adaptation Strategies Promote Resilience in the Middle Zambezi Biosphere Reserve, Zimbabwe	Understanding local community perceptions on impacts, causes, and responses to climate change is vital for promotion of community resilience towards climate change. This study explored local ecological knowledge (LEK) held by local communities on climate change trends and impacts in the Middle Zambezi Biosphere Reserve (MZBR), Zimbabwe. The objectives of the study were to (i) investigate local co…	2019	https://dx.doi.org/10.1155/2019/3069254	0.459331	0.866045	0.00174671	0.442418	Drought; Food insecurity; Adaptation; Community resilience; General climate change	Zimbabwe	0	0	0	0	0	0	1	0
Mapping Environmental Suitability of Scrub Typhus in Nepal Using MaxEnt and Random Forest Models	Being a globally emerging mite-borne zoonotic disease, scrub typhus is a serious public health concern in Nepal. Mapping environmental suitability and quantifying the human population under risk of the disease is important for prevention and control efforts. In this study, we model and map the environmental suitability of scrub typhus using the ecological niche approach, machine learning modeling…	2019	https://dx.doi.org/10.3390/ijerph16234845	0.330128	0.0182763	0.0264073	0.288125	Case data; Infectious diseases general; Modeling & forecasting; Risk assessment & risk perception; Spatial analyses	1	1	1	1	1	1	1	1	1
Crop diversification and resilience of agriculture to climatic shocks: Evidence from India	Indian agriculture is highly vulnerable to climate shocks, such as floods, droughts and heat-stress, In this paper, using a dynamic panel-data approach we have assessed the impact of rainfall-deficit and heat-stress on agricultural productivity, and subsequently evaluated effectiveness of crop diversification in mitigating their adverse effects. The findings show that both rainfall-deficit and he…	2019	https://dx.doi.org/10.1016/j.agsy.2019.03.005	0.122966	0.429206	0.0119862	0.604461	Drought; Farmers & agriculture; Floods; Adaptation; Vulnerability	1	1	1	1	1	1	1	1	1
Evaluating the effect of ambient particulate pollution on DNA methylation in Alaskan sled dogs: Potential applications for a sentinel model of human health	Background: Exposure to ambient particulate matter (PM) is known to be associated with increased morbidity and mortality in human populations. During the winter months in Fairbanks, Alaska, severe temperature inversions lead to elevated concentrations of ambient PM smaller than 2.5 mu m (PM2.5). Sled dogs represent an easily accessible environmentally exposed population that may yield findings in…	2015	https://dx.doi.org/10.1016/j.scitotenv.2014.12.046	0.442681	0.0141954	0.172981	0.646841	Particulate matter; Exposure; Particulate concentration (air)	Fairbanks, Alaska	1	1	1	1	1	1	1	1
Spatio-temporal modelling of weekly malaria incidence in children under 5 for early epidemic detection in Mozambique	Malaria is a major cause of morbidity and mortality in Mozambique. We present a malaria early warning system (MEWS) for Mozambique informed by seven years of weekly case reports of malaria in children under 5 years of age from 142 districts. A spatio-temporal model was developed based on explanatory climatic variables to map exceedance probabilities, defined as the predictive probability that the…	2018	https://dx.doi.org/10.1038/s41598-018-27537-4	0.831894	0.140559	0.00436778	0.984676	Malaria; Child health; Case data; Modeling & forecasting; Spatial analyses	Mozambique	0	0	0	0	0	0	1	0
Climate Change and Occupational Health and Safety in a Temperate Climate: Potential Impacts and Research Priorities in Quebec, Canada	The potential impacts of climate change (CC) on Occupational Health and Safety (OHS) have been studied a little in tropical countries, while they received no attention in northern industrialized countries with a temperate climate. This work aimed to establish an overview of the potential links between CC and OHS in those countries and to determine research priorities for Quebec, Canada. A narrati…	2013	https://dx.doi.org/10.2486/indhealth.2012-0100	1	0.782961	0.0199093	0.904184	Occupational injury; Adaptation; Extreme weather events; General climate change; Public health	Quebec, Canada	1	1	1	1	1	1	1	1
Exploring the impacts of anthropogenic emission sectors on PM2.5 and human health in South and East Asia	To improve poor air quality in Asia and inform effective emission-reduction strategies, it is vital to understand the contributions of different pollution sources and their associated human health burdens. In this study, we use the WRF-Chem regional atmospheric model to explore the air quality and human health benefits of eliminating emissions from six different anthropogenic sectors (transport, …	2019	https://dx.doi.org/10.5194/acp-19-11887-2019	0.850807	0.0205389	0.97981	0.590987	Wildfires; China; Particulate matter; Emissions (Nox & vehicles); Air pollution	China, India	1	0	0	0	0	1	0	0
How the morphology of urban street canyons affects suspended particulate matter concentration at the pedestrian level: An in-situ investigation	Exposure to near-ground air pollution in urban street canyons poses a serious threat to pedestrian health. To develop design guidelines for air quality improvement, correlations among PM1, PM2.5, PM4, PM10, TSP, street canyons morphology and climatic conditions were investigated by field experimental studies. The results showed that street canyons morphology and air humidity were two of the most …	2020	https://dx.doi.org/10.1016/j.scs.2020.102042	0.456876	0.0430437	0.370263	0.0517927	Particulate matter; Urban areas; Air pollution; Particulate concentration (air)	1	1	1	1	1	1	1	1	1
Heat, Disparities, and Health Outcomes in San Diego County's Diverse Climate Zones	Climate variability and change are issues of growing public health importance. Numerous studies have documented risks of extreme heat on human health in different locations around the world. Strategies to prevent heat-related morbidity and reduce disparities are possible but require improved knowledge of health outcomes during hot days at a small-scale level as important within-city variability i…	2018	https://dx.doi.org/10.1029/2017GH000127	0.926371	0.119167	0.00498813	0.923565	Heatwaves; Hospital admissions; Heat stress; General climate change; Public health	San Diego	1	1	1	1	1	1	1	1
Spatial analysis and risk mapping of soil-transmitted helminth infections in Brazil, using Bayesian geostatistical models	Soil-transmitted helminths (Ascaris lumbricoides, Trichuris trichiura and hookworm) negatively impact the health and wellbeing of hundreds of millions of people, particularly in tropical and subtropical countries, including Brazil. Reliable maps of the spatial distribution and estimates of the number of infected people are required for the control and eventual elimination of soil-transmitted helm…	2013	https://dx.doi.org/10.4081/gh.2013.58	0.351221	0.0451942	0.0104025	0.792398	Respiratory viruses; Modeling & forecasting; Risk assessment & risk perception; Spatial analyses	Brazil	0	0	1	0	0	0	0	0
Different responses of dengue to weather variability across climate zones in Queensland, Australia	Background: Dengue is a significant public health concern in northern Queensland, Australia. This study compared the epidemic features of dengue transmission among different climate zones and explored the threshold of weather variability for climate zones in relation to dengue in Queensland, Australia. Methods: Daily data on dengue cases and weather variables including minimum temperature, maximu…	2020	https://dx.doi.org/10.1016/j.envres.2020.109222	0.847544	0.0117084	0.00149019	0.937335	Dengue; Temporal analyses; Montly rainfall; Ambient temperature; General climate change	Queensland, Australia	1	1	1	1	1	1	1	1
The 2011 Great Flood in Thailand: Climate Diagnostics and Implications from Climate Change	Severe flooding occurred in Thailand during the 2011 summer season, which resulted in more than 800 deaths and affected 13.6 million people. The unprecedented nature of this flood in the Chao Phraya River basin (CPRB) was examined and compared with historical flood years. Climate diagnostics were conducted to understand the meteorological conditions and climate forcing that led to the magnitude a…	2016	https://dx.doi.org/10.1175/JCLI-D-15-0310.1	0.247995	0.0299727	0.0123275	0.462958	Drinking water quality; Floods; Montly rainfall; Seasonality; General climate change	1	1	1	1	1	1	1	1	1
Projections of Temperature-Attributable Deaths in Portuguese Metropolitan Areas: A Time-Series Modelling Approach	Climate change is now widely recognised as the greatest global threat over the coming decades. This study aimed to quantify and project the effects of climate change on future temperature-attributable mortality due to circulatory system diseases (CSD) in Lisbon metropolitan area (LMA) and in Porto metropolitan area (PMA). The future time slices of Representative Concentration Pathway (RCP 8.5), m…	2019	https://dx.doi.org/10.3390/atmos10120735	0.684156	0.0185702	0.0220246	0.625892	Cold & extreme temperatures; Extreme weather events; Greenhouse pathways; Mortality; General climate change	Lisbon, Porto	0	1	0	0	0	0	0	0
The impact of meteorological parameters on urban air quality	Previous studies have shown that global climate change will have a significant impact on both regional and urban air quality. As air temperatures continue to rise and mid-latitude cyclone frequencies decrease, the overall air quality is expected to degrade. Climate models are currently predicting an increased frequency of record setting heat and drought for Oklahoma during the summer months. A st…	2014	https://dx.doi.org/10.1016/j.atmosenv.2013.12.006	0.647597	0.00759097	0.00622816	0.674176	Drought; Emissions (ozone); Heat stress; Urban areas; Air pollution	Oklahoma	1	1	1	1	1	1	1	1
The Effects of Heat Exposure on Human Mortality Throughout the United States.	Exposure to high ambient temperatures is an important cause of avoidable, premature death that may become more prevalent under climate change. Though extensive epidemiological data are available in the United States, they are largely limited to select large cities, and hence, most projections estimate the potential impact of future warming on a subset of the U.S. population. Here we utilize evalu…	2020	https://dx.doi.org/10.1029/2019GH000234	0.735007	0.0264093	0.177602	0.646301	Death; Adaptation; Greenhouse pathways; Exposure; General climate change	United States	1	1	1	1	1	1	1	1
Spatial analysis of the effect of the 2010 heat wave on stroke mortality in Nanjing, China	To examine the spatial variation of stroke mortality risk during heat wave, we collected 418 stroke mortality cases with permanent addresses for a severe heat wave (July 28-August 15, 2010) and 624 cases for the reference period (July 29-August 16, 2009 and July 27-August 14, 2011) in Nanjing, China. Generalized additive models were used to explore the association between location and stroke mort…	2015	https://dx.doi.org/10.1038/srep10816	0.884152	0.0577706	0.00211155	0.868373	Stroke; Heatwaves; Vulnerability; Mortality; Risk assessment & risk perception	Nanjing, China, Luhe	1	0	0	0	0	0	0	0
The Human Impact of Volcanoes: A Historical Review of Events 1900-2009 and Systematic Literature Review	Introduction. More than 500 million people live within the potential exposure range of a volcano. The risk of catastrophic losses in future eruptions is significant given population growth, proximities of major cities to volcanoes, and the possibility of larger eruptions. The objectives of this review are to describe the impact of volcanoes on the human population, in terms of mortality, injury, …	2013	https://dx.doi.org/10.1371/currents.dis.841859091a706efebf8a30f4ed7a1901	0.624393	0.131405	0.0534729	0.936862	Occupational injury; Death; Disaster risk reduction; Mortality; Risk assessment & risk perception	Indonesia, France, Colombia, Guatemala	0	0	1	0	1	0	0	0
Environmental and socio-economic determinants associated with the occurrence of cutaneous leishmaniasis in the northeast of Colombia	Background: Cutaneous leishmaniasis (CL) is a vector-borne disease that is widely distributed in most tropical regions. Colombia has experienced an important increase in its incidence during the last decade. There are CL transmission foci in the Colombian departments of Santander and Norte de Santander. Objectives: To identify environmental and socio-economic variables associated with CL incidenc…	2017	https://dx.doi.org/10.1093/trstmh/try011	0.432592	0.0161333	0.00360741	0.523803	Farmers & agriculture; Urban areas; Case data; Disease incidence; Spatial analyses	Colombia	0	0	1	0	0	0	0	0
Simulation of the impact of the emergency control measures on the reduction of air pollutants: a case study of APEC blue	Serious air pollution motivates governments to take control measures. However, specific emission reduction effects of various temporary emission reduction policies are difficult to evaluate. During the Asia-Pacific Economic Cooperation meeting in Beijing in 2014, the Chinese government implemented a number of emergency emission control measures in the Beijing-Tianjin-Hebei area to maintain the ai…	2020	https://dx.doi.org/10.1007/s10661-019-8056-1	0.618062	0.0114381	0.858886	0.146043	Emissions (ozone); Particulate matter; Emissions (Nox & vehicles); Energy policy & co-benefits; Air pollution	Beijing	1	0	0	0	0	0	0	0
A simulation model for the chikungunya with vectorial capacity	We have formulated a simulation model with base in non-linear ordinary differential equations following the formalism stated by Sir Ronald Ross for the Malaria, using the therm of incidence, the vectorial capacity of the Aedes aegypti and the sinusoidal-like temperature effect in the probabilities of virus transmission to the susceptible people and to the non-infected mosquitoes. We determine and…	2015	https://dx.doi.org/10.12988/ams.2015.59585	0.363104	0.0148216	0.00282614	0.749597	Respiratory viruses; Malaria; Mosquito vector dynamics; Transmission; Ambient temperature	1	1	1	1	1	1	1	1	1
The influence of future non-mitigated road transport emissions on regional ozone exceedences at global scale	Road Transport emissions (RTE) are a significant anthropogenic global NOx source responsible for enhancing the chemical production of tropospheric ozone (O-3) in the lower troposphere. Here we analyse a multi-model ensemble which adopts the realistic SRES A1B emission scenario and a "policy-failure" scenario for RTE (A1B_HIGH) for the years 2000, 2025 and 2050. Analysing the regional trends in RT…	2014	https://dx.doi.org/10.1016/j.atmosenv.2014.02.041	0.263738	0.00529719	0.3426	0.0769698	Emissions (ozone); Greenhouse pathways; Emissions (Nox & vehicles); Seasonality; Spatial analyses	1	1	1	1	1	1	1	1	1
Securing Horticulture in a Changing Climate-A Mini Review	(1) Background: Climate change is on the rise due to continuous greenhouse gas emissions from anthropogenic activities ever since the industrial revolution. Changing weather conditions are likely to have consequences for horticulture. (2) Objective and Methods: A short literature review was conducted, gathering findings on climate change and the impacts on the yield and product quality of special…	2019	https://dx.doi.org/10.3390/horticulturae5030056	0.214383	0.122312	0.0174045	0.675603	Farmers & agriculture; Adaptation; Extreme weather events; Ambient temperature; General climate change	1	1	1	1	1	1	1	1	1
Causal association between ambient ozone concentration and mortality in Seoul, Korea	Background: The linearity of concentration-response (C-R) curve between ambient ozone (O3) concentration and mortality has been controversial. The aim of the present analysis was to examine the C-R curve between O3 concentration and mortality with a causal framework approach. Methods: We extracted data of hourly meteorology, hourly O3 concentration and daily non-accidental mortality in Seoul from…	2020	https://dx.doi.org/10.1016/j.envres.2019.109098	0.5	0.00309068	0.106841	0.286958	Emissions (ozone); Mortality; Particulate concentration (air); Modeling & forecasting; Meteorological variables	1	1	1	1	1	1	1	1	1
Short-term effects of nitrogen dioxide on hospital admissions for cardiovascular disease in Wallonia, Belgium	Many studies have shown a short-term association between NO2 and cardiovascular disease. However, few data are available on the delay between exposure and a health-related event. The aim of the present study is to determine the strength of association between NO2 and cardiovascular health in Wallonia for the period 2008-2011. This study also seeks to evaluate the effects of age, gender, season an…	2018	https://dx.doi.org/10.1016/j.ijcard.2017.12.058	0.802067	0.00282728	0.00952599	0.897555	Stroke; Hospital admissions; Temporal analyses; Infectious diseases general; Exposure	Wallonia	1	1	1	1	1	1	1	1
Developing a forecasting model for cholera incidence in Dhaka megacity through time series climate data	Cholera, an acute diarrheal disease spread by lack of hygiene and contaminated water, is a major public health risk in many countries. As cholera is triggered by environmental conditions influenced by climatic variables, establishing a correlation between cholera incidence and climatic variables would provide an opportunity to develop a cholera forecasting model. Considering the auto-regressive n…	2020	https://dx.doi.org/10.2166/wh.2020.133	0.855285	0.0227485	0.00344304	0.978403	Cholera; Disease incidence; Montly rainfall; Ambient temperature; Modeling & forecasting	Dhaka	0	0	0	0	0	1	0	0
Cost, energy, global warming, eutrophication and local human health impacts of community water and sanitation service options	We compared water and sanitation system options for a coastal community across selected sustainability metrics, including environmental impact (i.e., life cycle eutrophication potential, energy consumption, and global warming potential), equivalent annual cost, and local human health impact. We computed normalized metric scores, which we used to discuss the options' strengths and weaknesses, and …	2017	https://dx.doi.org/10.1016/j.watres.2016.11.044	0.114877	0.0561638	0.0878607	0.0406211	Drinking water quality; Community resilience; Energy policy & co-benefits; Public health	1	1	1	1	1	1	1	1	1
Trend of Outbreak of Thermal Illness Patients Based on Temperature 2002-2013 in Korea	Climate change can have serious impacts on human health, resulting in increased healthcare utilization. Many studies on the relationship between mortality and temperature exist, but few studies focus on heat related outbreaks. Our objective was to verify the relationship between ambient temperature and heat related illnesses during the summer months. This study analyzed the National Health Insura…	2017	https://dx.doi.org/10.3390/cli5040094	0.828133	0.0289942	0.0109894	0.77532	Increasing temperatures; Patients; Heat stress; Transmission; Ambient temperature	1	1	1	1	1	1	1	1	1
Estimating Air Travel-Associated Importations of Dengue Virus Into Italy	BackgroundSouthern Europe is increasingly at risk for dengue emergence, given the seasonal presence of relevant mosquito vectors and suitable climatic conditions. For example, Aedes mosquitoes, the main vector for both dengue and chikungunya, are abundant in Italy, and Italy experienced the first ever outbreak of chikungunya in Europe in 2007. We set out to estimate the extent of dengue virus imp…	2015	https://dx.doi.org/10.1111/jtm.12192	0.5	0.013597	0.0140039	0.434182	Respiratory viruses; Mosquito vector dynamics; Dengue; Transmission; Air pollution	Italy, Rome	0	1	0	0	0	0	0	0
Fever phobia: The impact of time and mortality--a systematic review and meta-analysis.	BACKGROUND: Fever phobia is a term that has been used to describe the exaggerated and unrealistic fear of fever expressed by parents and carers. Since the term was first used in the early 1980s, there have been numerous publications and guidelines stating that fever is not, in itself dangerous, however these fears persist.; OBJECTIVES: Investigate the extent of fever phobia and to explore potenti…	2016	https://dx.doi.org/10.1016/j.ijnurstu.2015.11.001	0.334003	0.0368103	0.0232209	0.834706	Death; Dengue; Mortality; Spatial analyses; Public health	1	1	1	1	1	1	1	1	1
The Importance of Humidity in the Relationship between Heat and Population Mental Health: Evidence from Australia	Despite many studies on the effects of heat on mental health, few studies have examined humidity. In order to investigate the relationship among heat, humidity and mental health, we matched data from the Social, Economic and Environmental Factors (SEEF) project with gridded daily temperature and water vapour pressure data from the Australian Bureau of Meteorology. Logit models were employed to de…	2016	https://dx.doi.org/10.1371/journal.pone.0164190	0.512194	0.0237899	0.0087212	0.857001	Mental health & PTSD; Heat stress; Ambient temperature; Public health ; Meteorological variables	1	1	1	1	1	1	1	1	1
Heatwaves and Hospital Admissions for Mental Disorders in Northern Vietnam	Studies in high-income countries have shown an association between heatwaves and hospital admissions for mental disorders. It is unknown whether such associations exist in subtropical nations like Vietnam. The study aim was to investigate whether hospital admissions for mental disorders may be triggered, or exacerbated, by heat exposure and heatwaves, in a low-and middle-income country, Vietnam. …	2016	https://dx.doi.org/10.1371/journal.pone.0155609	0.837049	0.0115648	0.0143552	0.864697	Heatwaves; Increasing temperatures; Hospital admissions; Mental health & PTSD; Temporal analyses	Vietnam	0	0	0	0	1	0	0	0
Climatic and community sociodemographic factors associated with remote Indigenous Australian smoking rates: an ecological study of health audit data	Australian Indigenous smoking rates are highest in remote communities but likely vary between communities; few studies have assessed community features in relation to Indigenous smoking rates. Design and objective This ecological study evaluated the associations between smoking rates, and community sociodemographic and climatic characteristics for a large sample of remote Indigenous communities. …	2019	https://dx.doi.org/10.1136/bmjopen-2019-032173	0.256693	0.0220442	0.00202505	0.557802	Wildfires; Community resilience; Heat stress; Disease incidence; Exposure	1	1	1	1	1	1	1	1	1
Identifying multivariate vulnerability of nursing home facilities throughout the southeastern United States	To identify nursing home vulnerability attributable to location using a triangulated approach that includes historic natural hazards, community vulnerability and nursing home attributes, we use an inductive-hierarchical vulnerability index construction model. Principal components analysis (PCA) is used for two inductive models of community (CLI) and natural hazard (HLI) vulnerability. Analytical …	2019	https://dx.doi.org/10.1016/j.ijdrr.2019.101106	0.240329	0.333085	0.00719416	0.403255	Building design; Hurricanes; Community resilience; Vulnerability; Spatial analyses	1	1	1	1	1	1	1	1	1
A three year retrospective study on the increasing trend in seroprevalence of dengue infection from southern Odisha, India	Background & objectives: In Odisha, several cases of dengue virus infection were detected for the first time in 2010, the importance of dengue as a serious mosquito-borne viral infection was felt only in 2011 with the reporting of many more positive cases. This retrospective three year study was done to find out the seroprevalence of dengue Igm antibody and to know the predominant serotype of den…	2014	No DOI available	0.506617	0.00528646	0.0021373	0.576449	Respiratory viruses; Hospital admissions; Patients; Dengue; Case data	Odisha, India	0	0	0	0	0	1	0	0
Response of human respiratory height PM2.5 variation characteristics to meteorological factors during winter haze days in Beijing	In order to investigate the influence of meteorological factors on the variation characteristics of PM2.5 in Beijing. According to the survey of PM2.5 mass concentration in height of human respiration, humidity, the direction of the wind, wind speed and temperature. Using the methods of correlation analysis and nonlinear regression analysis, the effects of meteorological factors on the formation …	2016	https://dx.doi.org/10.13227/j.hjkx.2016.07.002	0.721176	0.00463122	0.0913066	0.550234	Particulate matter; Air pollution; Ambient temperature; Particulate concentration (air); Meteorological variables	Beijing	1	0	0	0	0	0	0	0
Water, sanitation and hygiene (WASH) and disaster recovery for community resilience: A mixed methods study from Odisha, India	This paper addresses challenges in water, sanitation and hygiene (WASH) during recovery by documenting relief and recovery efforts by Oxfam to improve WASH behaviour changes after 2013 Cyclone Phailin and floods in Odisha. Findings are based on a mixed-methods study in three districts: Oxfam undertook a cross-sectional survey at baseline and end line (n(1) = 374; n(2) = 366) households were under…	2019	https://dx.doi.org/10.1016/j.ijdrr.2018.12.023	0.314213	0.700114	0.0134422	0.531015	Drinking water quality; Community resilience; Rural households; Age & Sex; Public health	1	1	1	1	1	1	1	1	1
Characteristics of summer heat stress in China during 1979-2014: climatology and long-term trends	Heat stress describes the joint effects of high temperature and humidity. It poses severe impacts on public health and socioeconomic activities. However, its characteristics have not been fully investigated. Here we conduct a comprehensive examination of the climatological pattern and long-term trends of summer heat stress occurrences across China during 1979-2014. We find that China experienced …	2019	https://dx.doi.org/10.1007/s00382-019-04871-5	0.259542	0.0124657	0.00671533	0.423809	Thermal stress & comfort; Drinking water quality; China; Heat stress; Ambient temperature	1	1	1	1	1	1	1	1	1
Modelling dengue fever risk in the State of Yucatan, Mexico using regional-scale satellite-derived sea surface temperature	Accurately predicting vector-borne diseases, such as dengue fever, is essential for communities worldwide. Changes in environmental parameters such as precipitation, air temperature, and humidity are known to influence dengue fever dynamics. Furthermore, previous studies have shown how oceanographic variables, such as El Nino Southern Oscillation (ENSO)-related sea surface temperature from the Pa…	2017	https://dx.doi.org/10.1016/j.actatropica.2017.04.017	0.773759	0.00824069	0.0015424	0.650825	Dengue; Case data; Disease incidence; Ambient temperature; Modeling & forecasting	Yucatan, Mexico	0	0	1	0	0	0	0	0
Malaria burden and anti-malarial drug efficacy in Owando, northern Congo	Background: In the Republic of Congo, previous epidemiological studies have only been conducted in the south of the country where it is most accessible. Nationally representative data on the efficacy of new anti-malarial tools are lacking in the country. As an initial step to close the gap, clinical efficacy of two artemisinin-based combinations, artesunate-amodiaquine (ASAQ) and artemether-lumef…	2016	https://dx.doi.org/10.1186/s12936-015-1078-4	0.149596	0.0969888	0.0111064	0.348737	Patients; Malaria; Child health; Age & Sex; Public health	1	1	1	1	1	1	1	1	1
Seroprevalence of Hantavirus, Rickettsia y Chikungunya in the indigenous population of Tuchín, Córdoba	Introduction Vector-borne disease surveillance is important for establishing control measures in public health. Indigenous populations of Cordoba live in climate conditions that favor the presence of vectors that might allow the spread and emergence of hantavirus cases, rickettsial and Chikungunya fever. Objective To establish the prevalence of Hantavirus, Rickettsia sp. and Chikungunya in the in…	2015	https://dx.doi.org/10.1016/j.infect.2015.02.001	0.328527	0.0175866	0.0080784	0.66586	Mosquito vector dynamics; Dengue; Transmission; Case data; Age & Sex	1	1	1	1	1	1	1	1	1
Relationship between air pollution and outpatient visits for nonspecific conjunctivitis in Taiwan	Background: As a directly exposed part of the human body, the eyes are susceptible to external stimulations of air pollution. The ill effects of air pollution on human eyes are mostly irritation and inflammation, with conjunctivitis being a significant problem. Method: This study investigates the impact of air pollution on nonspecific conjunctivitis based on the data from ophthalmologic outpatien…	2019	https://dx.doi.org/10.29333/ejgm/110171	0.726909	0.00509247	0.0978949	0.635024	Visits to health care facilities; Case data; Air pollution; Meteorological variables	Taiwan	1	0	0	0	0	0	0	0
Benefits of the fire mitigation ecosystem service in The Great Dismal Swamp National Wildlife Refuge, Virginia, USA	The Great Dismal Swamp (GDS) National Wildlife Refuge delivers multiple ecosystem services, including air quality and human health via fire mitigation. Our analysis estimates benefits of this service through its potential to reduce catastrophic wildfire related impacts on the health of nearby human populations. We used a combination of high-frequency satellite data, ground sensors, and air qualit…	2017	https://dx.doi.org/10.1016/j.jenvman.2017.08.018	1	0.0754993	0.517156	0.550761	Wildfires; Visits to health care facilities; Energy policy & co-benefits; Exposure; Public health	Virginia	1	1	1	1	1	1	1	1
Urban heat wave hazard and risk assessment	Heat waves are one of the largest causes of environmentally-related deaths globally. The intensification of the effects of heat waves by the urban heat island during extended periods of extreme heat, combined with urban demographics, are key elements leading to these disasters and are likely to become more numerous as a result of climate change. Climatological weather station data, moderate resol…	2017	https://dx.doi.org/10.1016/j.rinp.2017.10.056	0.607728	0.113188	0.00163043	0.872388	Thermal stress & comfort; Death; Heatwaves; Heat stress; Urban areas	1	1	1	1	1	1	1	1	1
Outbreak Investigation of Plasmodium vivax Malaria in a Region of Guatemala Targeted for Malaria Elimination	The Department of Santa Rosa, Guatemala, is targeted for malaria elimination. However, compared with 2011, a 13-fold increase in cases was reported in 2012. To describe the epidemiology of malaria in Santa Rosa in the setting of the apparent outbreak, demographic and microscopic data from 2008 to 2013 were analyzed. In April 2012, a new surveillance strategy, funded by the Global Fund to Fight AI…	2017	https://dx.doi.org/10.4269/ajtmh.15-0698	0.394142	0.292771	0.00141551	0.3949	Visits to health care facilities; Malaria; Mosquito vector dynamics; Community resilience; Case data	Guatemala	0	0	1	0	0	0	0	0
Plasma Cell Myeloma - 20-Year Comparative Survival and Mortality of Three Plasma Cell Myeloma ICD-O-3 Oncologic Phenotypes by Age, Sex, Race, Stage, Cohort Entry Time-Period and Disease Duration: A Systematic Review of 111,041 Cases for Diagnosis Years 1973-2014: (SEER*Stat 8.3.4)	BACKGROUND: -The values of SEER site recode variables are based on the primary site and histology data fields submitted to SEER by the registries. The site recode variables define the major cancer site/histology groups that are commonly used in the reporting of cancer incidence data and are added to the SEER databases as a convenience for researchers. These codes and definitions are periodically …	2018	https://dx.doi.org/10.17849/insm-47-04-1-9.1	0.265358	0.014952	0.00529969	0.480174	Patients; Case data; Disease incidence; Mortality; Age & Sex	1	1	1	1	1	1	1	1	1
Resurgence of Malaria Following Discontinuation of Indoor Residual Spraying of Insecticide in an Area of Uganda With Previously High-Transmission Intensity	Background. Indoor residual spraying (IRS) and long-lasting insecticidal nets (LLINs) are the primary tools for malaria prevention in Africa. It is not known whether reductions in malaria can be sustained after IRS is discontinued. Our aim in this study was to assess changes in malaria morbidity in an area of Uganda with historically high transmission where IRS was discontinued after a 4-year per…	2017	https://dx.doi.org/10.1093/cid/cix251	0.42057	0.0287046	0.00504631	0.253002	Visits to health care facilities; Hospital admissions; Malaria; Montly rainfall; Age & Sex	Uganda, Apac	0	0	0	0	0	0	1	0
Referential calculation of particulate matter in the air as a factor of environmental pollution in the urban area of the city of Pujili	This is a preliminary investigation on the environmental quality of the city of Pujili, made from the collection of samples of particulate matter and vehicular traffic counts on six points of the city. The methodology is based on the provisions of the Unified Text of Secondary Environmental Legislation for measuring atmospheric particulate matter, and the use of count tables for vehicle registrat…	2016	No DOI available	0.420382	0.00838688	0.259863	0.156873	Urban areas; Emissions (Nox & vehicles); Air pollution; Particulate concentration (air); Public health	1	1	1	1	1	1	1	1	1
The effect of ambient air temperature and precipitation on monthly counts of salmonellosis in four regions of Kazakhstan, Central Asia, in 2000-2010	We studied associations between monthly counts of laboratory-confirmed cases of salmonellosis, ambient air temperature and precipitation in four settings in Kazakhstan. We observed a linear association between the number of cases of salmonellosis and mean monthly temperature during the same months only in Astana: an increase of 1 degrees C was associated with a 5 center dot 5% [95% confidence int…	2014	https://dx.doi.org/10.1017/S095026881300157X	0.423964	0.00216539	0.0018174	0.397858	Temporal analyses; Case data; Montly rainfall	Kazakhstan, Astana	1	0	0	0	0	0	0	0
Work-attributed illness arising from excess heat exposure in Ontario, 2004-2010.	OBJECTIVE: To describe the incidence of occupational heat illness in Ontario.; METHODS: Heat illness events were identified in two population-based data sources: work-related emergency department (ED) records and lost time claims for the period 2004-2010 in Ontario, Canada. Incidence rates were calculated using denominator estimates from national labour market surveys and estimates were adjusted …	2013	https://dx.doi.org/10.17269/cjph.104.3984	0.550536	0.142738	0.00491127	0.542333	Occupational injury; Visits to health care facilities; Heat stress; Disease incidence; Montly rainfall	Ontario, Canada	1	1	1	1	1	1	1	1
Air quality modelling in the Berlin-Brandenburg region using WRF-Chem v3.7.1: sensitivity to resolution of model grid and input data	Air pollution is the number one environmental cause of premature deaths in Europe. Despite extensive regulations, air pollution remains a challenge, especially in urban areas. For studying summertime air quality in the Berlin-Brandenburg region of Germany, the Weather Research and Forecasting Model with Chemistry (WRF-Chem) is set up and evaluated against meteorological and air quality observatio…	2016	https://dx.doi.org/10.5194/gmd-9-4339-2016	0.465377	0.0106512	0.0985908	0.230309	Urban areas; Emissions (Nox & vehicles); Air pollution; Particulate concentration (air); Modeling & forecasting	Berlin, Brandenburg, Germany	1	1	1	1	1	1	1	1
Relationship between climate conditions and nosocomial infection rates	Background: Nosocomial infections constitute a global health problem. Objective: To explore the relationship between nosocomial infection rates (NIRs) and climatic factors including temperature and relative humidity in Guangzhou area of China. Methods: 30892 patients in our hospital in 2009 were investigated for nosocomial infection status, and the contemporaneous temperature and relative humidit…	2013	https://dx.doi.org/10.4314/ahs.v13i2.20	0.275769	0.00590288	0.00587998	0.191444	Respiratory viruses; Patients; China; Ambient temperature; Meteorological variables	1	1	1	1	1	1	1	1	1
Correlates of healthy life expectancy in low- and lower-middle-income countries	Background: Healthy life expectancy (HALE) at birth is an important indicator of health status and quality of life of a country's population. However, little is known about the determinants of HALE as yet globally or even country-specific level. Thus, we examined the factors that are associated with HALE at birth in low- and lower-middle-income countries. Methods: In accordance with the World Ban…	2018	https://dx.doi.org/10.1186/s12889-018-5377-x	0.282888	0.0181847	0.0978728	0.170562	Birth & pregnancy; Energy policy & co-benefits; Age & Sex; Public health ; Meteorological variables	1	1	1	1	1	1	1	1	1
Short-term effects of ambient air pollution and cardiovascular events in Shiraz, Iran, 2009 to 2015	Air pollution and dust storms are associated with increased cardiovascular hospital admissions. The aim of this study was to investigate the association between short-term exposure to ambient air pollutants and CVD (cardiovascular disease) events in a long-term observational period. The study included the events of cardiovascular diseases (namely coronary artery disease, ischemic heart disease, m…	2019	https://dx.doi.org/10.1007/s11356-018-3952-4	0.906106	0.00246145	0.032526	0.926978	Dust storms; Hospital admissions; Temporal analyses; Air pollution; Infectious diseases general	Shiraz, Iran	0	0	0	0	0	1	0	0
Identifying patterns of airborne pollen distribution using a synoptic climatology approach	Understanding the mechanisms of pollen release and dispersion in the atmosphere is of high importance, not only for getting an insight on the patterns of movement of these biological particles that are necessary for plants' reproduction, but also because exposure to airborne pollen is a major concern for respiratory allergies worldwide. In this work, a synoptic circulation-to-environment classifi…	2020	https://dx.doi.org/10.1016/j.scitotenv.2020.136625	0.221036	0.015282	0.00778652	0.646831	Pollen & allergies; Vulnerability; Exposure; Seasonality	1	1	1	1	1	1	1	1	1
The inter-annual variability of heat-related mortality in nine European cities (1990-2010)	Background: The association between heat and daily mortality and its temporal variation are well known. However, few studies have analyzed the inter-annual variations in both the risk estimates and impacts of heat The aim is to estimate inter-annual variations in the effect of heat for a fixed temperature range, on mortality in 9 European cities included in the PHASE (Public Health Adaptation Str…	2018	https://dx.doi.org/10.1186/s12940-018-0411-0	0.969314	0.0211335	0.00884569	0.938737	Death; Heat stress; Extreme weather events; Mortality; Ambient temperature	Helsinki, Rome, Barcelona, Paris, Athens, London	0	1	0	0	0	0	0	0
Ozone short-term exposure and acute coronary events: A multicities study in Tuscany (Italy)	Objective: Many studies have investigated the potential role of ozone exposure in cardiovascular mortality and morbidity. The effects on specific cardiovascular outcome and the role of individual susceptibility are less studied. This paper focuses on the short-term effects of ozone on acute coronary events and it investigates comorbidities as indicators of personal susceptibility. Setting and pat…	2013	https://dx.doi.org/10.1016/j.envres.2013.08.002	0.723541	0.00861831	0.0161579	0.883213	Death; Emissions (ozone); Hospital admissions; Patients; Exposure	Tuscany, Italy	0	1	0	0	0	0	0	0
Measuring Household Resilience to Floods: a Case Study in the Vietnamese Mekong River Delta	The flood is a well-known phenomenon in the Vietnamese Mekong River Delta (MRD). Although people have experienced the impact of floods for years, some adapt well, but others are vulnerable to floods. Resilience to floods is a useful concept to study the capacity of rural households to cope with, adapt to, and benefit from floods. Knowledge of the resilience of households to floods can help disast…	2013	https://dx.doi.org/10.5751/ES-05427-180313	0.335391	0.154761	0.0380899	0.290371	Food insecurity; Floods; Adaptation; Community resilience; Rural households	1	1	1	1	1	1	1	1	1
Impacts of air pollutants from rural Chinese households under the rapid residential energy transition	Rural residential energy consumption in China is experiencing a rapid transition towards clean energy, nevertheless, solid fuel combustion remains an important emission source. Here we quantitatively evaluate the contribution of rural residential emissions to PM2.5 (particulate matter with an aerodynamic diameter less than 2.5 mu m) and the impacts on health and climate. The clean energy transiti…	2019	https://dx.doi.org/10.1038/s41467-019-11453-w	1	0.0174878	0.9893	0.0958904	Rural households; Particulate matter; Urban areas; Emissions (Nox & vehicles); Energy policy & co-benefits	China	1	0	0	0	0	0	0	0
Smog analysis and its effect on reported ocular surface diseases: A case study of 2016 smog event of Lahore	A comparative cross sectional study was conducted in order to analyze the pollutants (CO, NOx, SO2, O-3, VOC and PM) present in the event of Lahore smog that was observed on 2-5 Nov 2016 in relation to the baseline condition of the ambient air measured during the same period in the previous year i.e. 2015. The effect of smog was determined based on ocular surface diseases reported by patients, us…	2019	https://dx.doi.org/10.1016/j.atmosenv.2018.10.029	0.357207	0.00328833	0.095354	0.312322	Hospital admissions; Patients; Air pollution; Infectious diseases general; Particulate concentration (air)	Lahore, Gulberg	0	0	0	0	0	1	0	0
Impact on Population Health of Baltic Shipping Emissions	Emission of pollutants from shipping contributes to ambient air pollution. Our aim was to estimate exposure to particulate air pollution (PM2.5) and health effects from shipping in countries around the Baltic Sea, as well as effects of the sulfur regulations for fuels enforced in 2015 by the Baltic Sulfur Emission Control Area (SECA). Yearly PM2.5 emissions, from ship activity data and emission i…	2019	https://dx.doi.org/10.3390/ijerph16111954	0.912732	0.00151158	0.889253	0.390312	Stroke; Increasing temperatures; Particulate matter; Emissions (Nox & vehicles); Case data	Germany, Denmark, Norway	1	1	1	1	1	1	1	1
Climate change and health vulnerability in informal urban settlements in the Ethiopian Rift Valley	Climate change in Ethiopia is occurring against a backdrop of rapid population growth and urbanization, entrenched poverty and a heavy burden of disease, and there is little information on specific health risks with which to approach adaptation planning and strengthen adaptive capacity. Using detailed household surveys (400 households, 1660 individuals, 100% participation) and focus groups in two…	2015	https://dx.doi.org/10.1088/1748-9326/10/5/054014	1	0.930012	0.0126822	0.767648	Adaptation; Community resilience; Rural households; Urban areas; General climate change	Ethiopia, Shashemene	0	0	0	0	0	0	1	0
Geographically variable response of Dendroctonus ponderosae to winter warming in the western United States	Milder winters have contributed to recent outbreaks of Dendroctonus ponderosae in Canada, but have not been evaluated as a factor permitting concurrent outbreaks across its large range (ca.1500 x 1500 km) in the western United States (US). We examined the trend in minimum air temperatures in D. ponderosae habitats across the western US and assessed whether warming winters explained the occurrence…	2015	https://dx.doi.org/10.1007/s10980-015-0170-z	0.350267	0.00434573	0.00426459	0.381684	Cold & extreme temperatures; Increasing temperatures; Transmission; Ambient temperature; Seasonality	United States, Canada	1	1	1	1	1	1	1	1
Markov chain: First step towards heat wave analysis in Malaysia	Extreme temperature has been carried out around the world to provide awareness and proper opportunity for the societies to prepare necessary arrangements. In this present paper, the first order Markov chain model was applied to estimate the probability of extreme temperature based on the heat wave scales provided by the Malaysian Meteorological Department. In this study, the 24-year period (1994-…	2020	https://dx.doi.org/10.13189/ms.2020.081305	0.375405	0.066615	0.00328459	0.647959	Thermal stress & comfort; Heatwaves; Extreme weather events; Ambient temperature; Meteorological variables	Malaysia, Kuala Terengganu, Kota Bharu, Kota Kinabalu	0	0	0	0	1	0	0	0
The Relationship Between Ambient Air Pollution and Acute Ischemic Stroke: A Time-Stratified Case-Crossover Study in a City-State With Seasonal Exposure to the Southeast Asian Haze Problem	Study objective: Studies are divided on the short-term association of air pollution with stroke. Singapore is exposed to seasonal transboundary haze. We aim to investigate the association between air pollution and stroke incidence in Singapore. Methods: We performed a time-stratified case-crossover analysis on all ischemic stroke cases reported to the Singapore Stroke Registry from 2010 to 2015. …	2018	https://dx.doi.org/10.1016/j.annemergmed.2018.06.037	0.868873	0.00625389	0.0115008	0.783742	Stroke; Temporal analyses; Disease incidence; Air pollution; Exposure	Singapore	0	0	0	0	1	0	0	0
Climate humanitarian visa: international migration opportunities as post-disaster humanitarian intervention	With global action being outpaced by climate change impacts, communities in climate-vulnerable countries are at increased risk of incurring climate-induced losses and damages. In the last few years, disasters from extreme weather events such as typhoons have increased and have breached records, with typhoon Haiyan being the strongest ever typhoon to make landfall. Such an event solicited global c…	2020	https://dx.doi.org/10.1007/s10584-020-02691-9	0.250372	0.648198	0.010247	0.141927	Disaster risk reduction; Community resilience; Extreme weather events; Energy policy & co-benefits; General climate change	1	1	1	1	1	1	1	1	1
Predicting the direct and indirect impacts of climate change on malaria in coastal Kenya	Background The transmission of malaria is highly variable and depends on a range of climatic and anthropogenic factors. This study investigates the combined, i.e. direct and indirect, impacts of climate change on the dynamics of malaria through modifications in: (i) the sporogonic cycle of Plasmodium induced by air temperature increase, and (ii) the life cycle of Anopheles vector triggered by cha…	2019	https://dx.doi.org/10.1371/journal.pone.0211258	0.41833	0.0398287	0.018231	0.758109	Malaria; Mosquito vector dynamics; Ambient temperature; Modeling & forecasting; General climate change	Kilifi, Kenya	0	0	0	0	0	0	1	0
Climate factors influence the occurrence of white spot disease in cultured penaeid shrimp in Chanthaburi province, Thailand	This study investigated the prevalence of white spot disease (WSD) in an intensive shrimp culture area located in Chanthaburi province, Thailand, during 2009-2014. Retrospective data of 1952 WSD cases obtained from government laboratories were analyzed to study the association between WSD occurrence and climate factors using negative binomial regression (NBR) models. Climate factors included dail…	2016	https://dx.doi.org/10.3354/aei00176	0.657191	0.00162503	0.00257932	0.5	Case data; Disease incidence; Montly rainfall; Ambient temperature; Meteorological variables	Thailand	0	0	0	0	1	0	0	0
Large-scale epidemiological modelling: Exploring the impact of the ASEAN economic corridors policy on the dengue fever epidemic	In this study, we present an implementation of a hybrid, integrated model that supports various explorations of the relationship between the increasing regional integration among ASEAN countries and the Dengue fever epidemic in the same countries. Using the available public data on economic exchanges, climatic conditions and dengue fever cases as the input, we designed a complex model composed of…	2017	No DOI available	0.424597	0.0462834	0.00430841	0.595736	Respiratory viruses; Mosquito vector dynamics; Dengue; Case data; Modeling & forecasting	Vietnam, Thailand, Laos, Myanmar	0	0	0	0	1	0	0	0
Forecasting of dengue disease incident risks using non-stationary spatial of geostatistics model in Bone Regency Indonesia	Background: Standard statistical models generally assume that any incident of dengue disease in one location are independent with the incidence of dengue disease in other locations. However, the independent assumption does not apply in the spread of dengue disease. The spread of dengue disease tends to occur almost simultaneously in a same area or in the adjacent area due to similar environmental…	2017	https://dx.doi.org/10.3923/je.2017.49.57	0.663357	0.0195552	0.00299454	0.844071	Dengue; Disease incidence; Modeling & forecasting; Risk assessment & risk perception; Spatial analyses	1	1	1	1	1	1	1	1	1
Predictors of coarse particulate matter and associated endotoxin concentrations in residential environments	Exposure to coarse particulate matter (PM), i.e., particles with an aerodynamic diameter between 2.5 and 10 gm (PM10-2.5), is of increasing interest due to the potential for health effects including asthma, allergy and respiratory symptoms. Limited information is available on indoor and outdoor coarse PM and associated endotoxin exposures. Seven consecutive 24-h samples of indoor and outdoor coar…	2014	https://dx.doi.org/10.1016/j.atmosenv.2014.04.025	0.34867	0.0198968	0.0251527	0.71732	Dust storms; Building design; Asthma; Seasonality; Particulate concentration (air)	1	1	1	1	1	1	1	1	1
Drivers and barriers to heat stress resilience	Heatwaves are the most dangerous natural hazard to health in Australia. The frequency and intensity of heatwaves will increase due to climate change and urban heat island effects in cities, aggravating the negative impacts of heatwaves. Two approaches exist to develop population heat stress resilience. Firstly, the most vulnerable social groups can be identified and public health services can pre…	2016	https://dx.doi.org/10.1016/j.scitotenv.2016.07.028	0.565543	0.834662	0.00663604	0.430227	Thermal stress & comfort; Heatwaves; Adaptation; Heat stress; Vulnerability	Australia, Adelaide, South Australia	1	1	1	1	1	1	1	1
Geospatial disease risk modeling for the identification of potential areas of encephalitis in a subtropical region of India: a micro-level case study of Gorakhpur tehsil	Encephalitis is a complex disease with a high mortality, morbidity and disability ratio. It is basically a paediatric problem. Every year, from July to November, the outbreak of encephalitis causes many deaths and long-term disabilities among children and young adults. Geographical and seasonal distribution of encephalitis shows that the disease has a positive correlation with the environmental v…	2019	https://dx.doi.org/10.1007/s12518-019-00287-2	0.776413	0.0266132	0.00286147	0.869409	Disease incidence; Infectious diseases general; Modeling & forecasting; Risk assessment & risk perception; Spatial analyses	India, Uttar Pradesh	0	0	0	0	0	1	0	0
Spatiotemporal Anopheles Population Dynamics, Response to Climatic Conditions: The Case of Chabahar, South Baluchistan, Iran	BACKGROUND An understanding of the factors that affect the abundance of Anopheline species provides an opportunity to better understand the dynamics of malaria transmission in different regions. Chabahar, located south east of Iran, is the most malarious region in the country. OBJECTIVE The main aim of this study was to quantify the spatiotemporal Anopheles population dynamics, response to climat…	2015	https://dx.doi.org/10.1016/j.aogh.2015.12.003	0.542342	0.00817307	0.00338101	0.782839	Thermal stress & comfort; Malaria; Mosquito vector dynamics; Montly rainfall; Modeling & forecasting	Iran, Chabahar	0	0	0	0	0	1	0	0
Characterizing the relationship between temperature and mortality in tropical and subtropical cities: A distributed lag non-linear model analysis in Hue, Viet Nam, 2009-2013	Background: The relationship between temperature and mortality has been found to be U-, V-, or J-shaped in developed temperate countries; however, in developing tropical/subtropical cities, it remains unclear. Objectives: Our goal was to investigate the relationship between temperature and mortality in Hue, a subtropical city in Viet Nam. Design: We collected daily mortality data from the Vietnam…	2016	No DOI available	0.884291	0.00317775	0.0100307	0.96578	Vulnerability; Temporal analyses; Mortality; Infectious diseases general; Ambient temperature	Hue, Viet Nam	0	0	0	0	1	0	0	0
Seasonal Variations of Atmospheric Particulate Matter and its Content of Heavy Metals in Klang Valley, Malaysia	The composition of atmospheric particulate matter (PM10) can help to identify its potential sources and possible impact on human health. This study investigates the seasonal variations and sources of heavy metals in PM10 in the Cheras area. PM10 samples were collected on a 24-h basis using a high-volume air sampler in June during the southwest monsoon and in December during the northeast monsoon …	2018	https://dx.doi.org/10.4209/aaqr.2017.03.0113	0.330198	0.00596987	0.12629	0.168749	PAH; Dust storms; Particulate matter; Emissions (Nox & vehicles); Particulate concentration (air)	1	1	1	1	1	1	1	1	1
Estimation of local daily PM2.5 concentration during wildfire episodes: integrating MODIS AOD with multivariate linear mixed effect (LME) models	Seasonal peaks of air pollution from wildfires are increasing in frequency and severity in the western provinces of Canada. During these episodes, populations are exposed to adverse short-term health effects due to elevated levels of fine particulate matter, which is the primary pollutant associated with smoke. The spatial resolution of ground-based monitoring records generally is not sufficient …	2020	https://dx.doi.org/10.1007/s11869-019-00780-y	0.804687	0.023897	0.0310765	0.944766	Wildfires; Particulate matter; Exposure; Modeling & forecasting; Spatial analyses	Canada, Alberta	1	1	1	1	1	1	1	1
Analysis of weather exposure 7 days before occurrence of ST-segment elevation myocardial infarction	Background: Several studies have highlighted the relationship between weather patterns and the occurrence of ST-elevation myocardial infarction (STEMI). Aim: To evaluate the statistical association between the occurrence of STEMI and meteorological variables over the preceding 7 days. Methods: This was a retrospective study, using prespecified data from the ORBI (Breton Regional Observatory on My…	2020	https://dx.doi.org/10.1016/j.acvd.2019.09.012	0.569338	0.00521421	0.00468354	0.660255	Patients; Temporal analyses; Disease incidence; Spatial analyses; Meteorological variables	France	1	1	1	1	1	1	1	1
Allergenic Pollen Calendar in Korea Based on Probability Distribution Models and Up-to-Date Observations	Purpose: The pollen calendar is the simplest forecasting method for pollen concentrations. As pollen concentrations are liable to seasonal variations due to alterations in climate and land-use, it is necessary to update the pollen calendar using recent data. To attenuate the impact of considerable temporal and spatial variability in pollen concentrations on the pollen calendar, it is essential to…	2020	https://dx.doi.org/10.4168/aair.2020.12.2.259	0.196547	0.0136612	0.00732977	0.736951	Pollen & allergies; Particulate concentration (air); Spatial analyses	1	1	1	1	1	1	1	1	1
Projecting excess emergency department visits and associated costs in Brisbane, Australia, under population growth and climate change scenarios	The direct and indirect health effects of increasingly warmer temperatures are likely to further burden the already overcrowded hospital emergency departments (EDs). Using current trends and estimates in conjunction with future population growth and climate change scenarios, we show that the increased number of hot days in the future can have a considerable impact on EDs, adding to their workload…	2015	https://dx.doi.org/10.1038/srep12860	0.635387	0.0468555	0.0652749	0.541243	Visits to health care facilities; Greenhouse pathways; Energy policy & co-benefits; General climate change; Age & Sex	Brisbane, Australia	1	1	1	1	1	1	1	1
When smoke comes to town: The impact of biomass burning smoke on air quality	Biomass burning aerosols influence the radiative balance of the earth-atmosphere system. They also reduce visibility and impact human health. In addition, trace gases and aerosols emitted to the atmosphere during large biomass burning episodes may have a significant effect on atmospheric chemistry due to the presence of reactive species. Six hundred and ninety wildfires burned more than one milli…	2015	No DOI available	1	0.0138564	0.51528	0.626164	Wildfires; Emissions (Nox & vehicles); Particulate concentration (air); Age & Sex	Victoria, Australia, Melbourne	1	1	1	1	1	1	1	1
Review of key initiatives and approaches to adaptation planning at the national level in semi-arid areas	Semi-arid areas are found in a large number of countries and regions of Africa and South and Central Asia. They display high vulnerability to climate change with considerable adaptation needs. In this paper, we review country-level and multi-country projects supported by international agencies. We examine the priorities and goals presented in national adaptation planning documents and in sectoria…	2015	https://dx.doi.org/10.1007/s10113-014-0710-0	0.129079	0.587857	0.0126442	0.048505	Food insecurity; Drinking water quality; Adaptation; Greenhouse pathways; Spatial analyses	1	1	1	1	1	1	1	1	1
Heat-related morbidity and mortality in New England: Evidence for local policy	Background: Heat-related morbidity and mortality is a recognized public health concern. However, public health officials need to base policy decisions on local evidence, which is often lacking for smaller communities. Objectives: To evaluate the association between maximum daily heat index (HI) and morbidity and mortality in 15 New England communities (combined population: 2.7 million) in order t…	2017	https://dx.doi.org/10.1016/j.envres.2017.02.005	0.94752	0.0544151	0.0192177	0.955115	Visits to health care facilities; Death; Increasing temperatures; Temporal analyses; Mortality	New England, New Hampshire, Maine, Rhode Island	1	1	1	1	1	1	1	1
Patterns of communicable and non-communicable diseases in pilgrims during Hajj	Introduction: Hajj is the largest annual gatherings in Islamic world. Hajj pilgrims encounter a great deal of tough physical and mental stress. Overcrowding, extreme temperatures and electrolytes imbalance is common among pilgrims. These factors trigger the increased risk for communicable and non-communicable disease. Objective: The main objective of this study was to determine the patterns of co…	2014	No DOI available	0.320097	0.0834114	0.00390414	0.332848	Stroke; Influenza; Mental health & PTSD; Infectious diseases general; Public health	1	1	1	1	1	1	1	1	1
Evaluation of metal aerosols in four communities adjacent to metal recyclers in Houston, Texas, USA.	The metal recycling industry provides jobs, generates revenue in local communities and conserves energy and resources. Nonetheless, possible negative impacts of metal recyclers (MRs) include the potential for emissions of metal aerosols and other dusts, noise, traffic and fire during operations. In Houston, Texas, there were more than 180 resident complaints about air quality related to MRs from …	2020	https://dx.doi.org/10.1080/10962247.2020.1755385	0.247951	0.0246758	0.200001	0.051809	Dust storms; Community resilience; Emissions (Nox & vehicles); Case data; Particulate concentration (air)	1	1	1	1	1	1	1	1	1
Urban Climate Under Change [UC](2) - A National Research Programme for Developing a Building-Resolving Atmospheric Model for Entire City Regions	Large cities and urban regions are confronted with rising pressure by environmental pollution, impacts of climate change, as well as natural and health hazards. They are characterised by heterogeneous mosaics of urban structures, causing modifications of atmospheric processes on different temporal and spatial scales. Planning authorities need reliable, locally relevant information on urban atmosp…	2019	https://dx.doi.org/10.1127/metz/2019/0913	0.296701	0.0818763	0.00378581	0.277538	Adaptation; Urban areas; Air pollution; Modeling & forecasting; General climate change	1	1	1	1	1	1	1	1	1
Seasonal trends in the occurrence of eclampsia	Background: Preeclampsia and eclampsia are major obstetric complications with unclear etiologies. Understanding the exact association with different weather patterns may help us in understanding what factors may be involved in triggering these events. Lower temperature, higher humidity and lower barometric pressure are linked to eclampsia. Objective: To know the relation between variations of wea…	2014	https://dx.doi.org/10.5005/jp-journals-10006-1277	0.825026	0.015917	0.0016466	0.981083	Patients; Disease incidence; Montly rainfall; Ambient temperature; Meteorological variables	Lahore	0	0	0	0	0	1	0	0
The intercontinental terminals chemical fire study: A rapid response to an industrial disaster to address resident concerns in Deer Park, Texas	On Sunday, 17 March 2019, a fire erupted at the Intercontinental Terminals Company (ITC, Deer Park, La Porte, TX, USA), resulting in a large fire that blazed for several days. In response, we rapidly launched disaster response activities to monitor air pollutants (total volatile organic compounds (TVOCs), fine particulate matter (PM2.5), black carbon (BC), and ultra-fine particles (UFPs) during t…	2020	https://dx.doi.org/10.3390/ijerph17030986	0.518662	0.0194619	0.298329	0.540993	Wildfires; Symptoms; Community resilience; Particulate matter; Particulate concentration (air)	Deer Park, La Porte, USA	1	1	1	1	1	1	1	1
Conditions of low temperature and high humidity in winter and spring easily lead to red cartridge kiwifruit canker disease in Guizhou	The red cartridge kiwifruit variety “Hongyang” was used as experiment materials to monitor canker disease of red cartridge kiwifruit and measure meteorological elements at 15 sites in major growing areas at the same time from March to April during 2013 to 2018. The superposition and elimination method was used to analyze the duration of the specific index values of low temperature and high humidi…	2019	https://dx.doi.org/10.3969/j.issn.1000-6362.2019.09.005	0.39442	0.0117463	0.00184308	0.708647	Temporal analyses; Infectious diseases general; Ambient temperature; Particulate concentration (air); Meteorological variables	Hongyang	1	0	0	0	0	0	0	0
Associations between Quasi-biennial Oscillation phase, solar wind, geomagnetic activity, and the incidence of acute myocardial infarction	An increase in the daily rate of acute myocardial infarction (AMI) has been observed during days of geomagnetic storm (GS). However, the analysis of associations between the daily number of AMI and geomagnetic activity (GMA) over longer periods sometimes yields controversial results. The study aimed to detect the complex association between the daily numbers of AMI and weather, the Quasi-biennial…	1	https://dx.doi.org/10.1007/s00484-020-01895-z	0.594046	0.0253066	0.00190494	0.549677	Hospital admissions; Extreme weather events; Temporal analyses; Risk assessment & risk perception; Meteorological variables	Kaunas, Kaunas city, Lithuania	1	1	1	1	1	1	1	1
Relationship between Diagnosis Period and Internal and External Air Quality in Patients with Tuberculosis	Objective: The aim of this study was to investigate the relationship between bacteriological case definitions and indoor and outdoor air quality parameters in tuberculosis (TB). Materials and Methods: A total of 200 patients with TB diagnosed and treated in our hospital during 2012-2018 were included to this study. The air monitoring measurement parameters of the National Air Quality Network [par…	2020	https://dx.doi.org/10.5152/eurasianjmed.2020.19226	0.37901	0.00146791	0.0394346	0.0807165	Building design; Patients; Case data; Air pollution; Meteorological variables	1	1	1	1	1	1	1	1	1
Seasonal and spatial distribution of Aedes aegypti and Aedes albopictus in a municipal urban park in Sao Paulo, SP, Brazil	Dengue, yellow fever, chikungunya and Zika are important arboviruses present in various countries of the world, the etiological agents of which are transmitted to human-beings by the bite of infected females of Aedes aegypti and Aedes albopictus. Biological aspects of these vectors, such as their distribution and abundance, are influenced by climatic variables such as rainfall and temperature. We…	2019	https://dx.doi.org/10.1016/j.actatropica.2018.09.011	0.527478	0.0226325	0.00427778	0.945499	Mosquito vector dynamics; Urban areas; Montly rainfall; Seasonality; Spatial analyses	Sao Paulo, Brazil	0	0	1	0	0	0	0	0
Impacts of Urban Water Conservation Strategies on Energy, Greenhouse Gas Emissions, and Health: Southern California as a Case Study	Objectives. To determine how urban water conservation strategies in California cities can affect water and energy conservation efforts, reduce greenhouse gas emissions, and benefit public health. Methods. We expanded upon our 2014 health impact assessment of California's urban water conservation strategies by comparing the status quo to 2 options with the greatest potential impact on the interrel…	2016	https://dx.doi.org/10.2105/AJPH.2016.303053	0.333769	0.124422	0.129063	0.0488058	Drinking water quality; Urban areas; Emissions (Nox & vehicles); Energy policy & co-benefits; Public health	1	1	1	1	1	1	1	1	1
Evaluation of a heat warning system in Adelaide, South Australia, using case-series analysis	Background: Heatwave warning systems aim to assist in reducing health effects during extreme heat. Evaluations of such systems have been limited. This study explored the effect of a heatwave warning programme on morbidity and mortality in Adelaide, South Australia, by comparing extreme events in 2009 and 2014, the latter with exposure to the preventive programme. Methods: The health outcomes duri…	2016	https://dx.doi.org/10.1136/bmjopen-2016-012125	0.899387	0.570994	0.0216363	0.800136	Death; Heatwaves; Extreme weather events; Case data; Mortality	Adelaide, South Australia	1	1	1	1	1	1	1	1
Model of Risk of Exposure to Lyme Borreliosis and Tick-Borne Encephalitis Virus-Infected Ticks in the Border Area of the Czech Republic (South Bohemia) and Germany (Lower Bavaria and Upper Palatinate)	In Europe, Lyme borreliosis (LB) and tick-borne encephalitis (TBE) are the two vector-borne diseases with the largest impact on human health. Based on data on the density of host-seeking Ixodes ricinus ticks and pathogen prevalence and using a variety of environmental data, we have created an acarological risk model for a region where both diseases are endemic (Czech RepublicSouth Bohemia and Ger…	2019	https://dx.doi.org/10.3390/ijerph16071173	0.248188	0.00966765	0.00552214	0.454455	Respiratory viruses; Infectious diseases general; Modeling & forecasting; Risk assessment & risk perception; Spatial analyses	1	1	1	1	1	1	1	1	1
Temperature, relative humidity and sunshine may be the effective predictors for occurrence of malaria in Guangzhou, southern China, 2006-2012	Malaria has been endemic in Guangzhou for more than 50 years. The goal of this study was to use a negative binomial regression to identify the relationship between meteorological variables and malaria reported. Our results revealed that each 1 degrees C rise of temperature corresponds to an increase of 0.90% in the monthly number of malaria cases. Likewise, a one percent rise in relative humidity…	2013	https://dx.doi.org/10.1186/1756-3305-6-155	1	0.0668754	0.0334256	0.608898	Increasing temperatures; Malaria; Case data; Montly rainfall; Meteorological variables	Guangzhou, China	1	0	0	0	0	0	0	0
Cold-related mortality in three European metropolitan areas: Athens, Lisbon and London. Implications for health promotion	The aim of this study is to estimate the mortality burden attributable to low temperature in Athens, Lisbon and London from 2002 to 2011 and to discuss related inequalities in socioeconomic conditions. We address a lack of quantitative estimates of cold-related mortality, particularly for the cities of Lisbon and Athens. To estimate the mortality burden attributable to low temperature, time-serie…	2019	https://dx.doi.org/10.1016/j.uclim.2019.100532	0.793585	0.00884077	0.0387481	0.779095	Death; Cold & extreme temperatures; Mortality; Ambient temperature; Risk assessment & risk perception	Lisbon, Athens, London	0	1	0	0	0	0	0	0
Impact of long-term exposure to local PM10 on children's blood pressure: a Chinese national cross-sectional study	The evidence of the effect of long-term exposure to particulate matter with aerodynamic diameter ae<currency> 10 mu m (PM10) on children's blood pressure is insufficient. We collected the data of systolic and diastolic blood pressure (SBP and DBP) for 71,763 children aged 7 to 18 from 30 cities from 2010 Chinese National Survey on Students' Construction and Health, and the data of local annual av…	2018	https://dx.doi.org/10.1007/s11869-018-0577-1	0.832541	0.00894591	0.255667	0.750049	China; Child health; Particulate matter; Exposure; Meteorological variables	Haikou, Lanzhou	1	0	0	0	0	0	0	0
Intimate Partner Violence and the Association with Very Preterm Birth	Background Intimate partner violence is a major public health problem. It occurs commonly in pregnancy, resulting in adverse events for women and their fetus or children. The objective of this study was to examine the association between intimate partner violence and very preterm birth. Methods This population-based, case-control study was conducted in Victoria, Australia, from 2002 to 2004. Inte…	2013	https://dx.doi.org/10.1111/birt.12024	0.293704	0.0426165	0.0188882	0.333819	Birth & pregnancy; Case data; Age & Sex	1	1	1	1	1	1	1	1	1
Demographic characteristics of children hospitalized with the diagnosis of acute gastroenteritis in Konya	INTRODUCTION: Many studies have been carried out to detect the causative agents in patients admitted to hospital with gastroenteritis. However, there is a limited number of epidemiological studies in patients hospitalized for gastroenteritis. In this study, we aimed to determine the distribution and incidence of the causative agents of acute gastroenteritis in children in Konya and to evaluate th…	2018	No DOI available	0.36171	0.0158402	0.00223159	0.700659	Hospital admissions; Patients; Child health; Disease incidence; Montly rainfall	1	1	1	1	1	1	1	1	1
Sal heartwood borer, Hoplocerambyx spinicornis Newman, its recent emergence in Madhya Pradesh and role of climatic factors	Sal heartwood borer, Hopìocerambyx spinicornis Newman (Coleóptera: Cerambycidae), commonly known as sal borer, is responsible for catastrophic damage of sal forests of the country. The present paper reports the recent emergence of sal borer in Madhya Pradesh and role of climatic factors, such as temperature, relative humidity and rainfall in emergence off/, spinicornis and its subsequent infestat…	2019	No DOI available	0.281236	0.0144805	0.0026793	0.39974	Wildfires; Disease incidence; Montly rainfall; Ambient temperature; Meteorological variables	1	1	1	1	1	1	1	1	1
An overview of bioaerosol load and health impacts associated with dust storms: A focus on the Middle East	Dust storms are an important environmental problem worldwide. The main sources of dust storms include the Sahara, the Middle East, and central and northeastern Asia. Dust originating from these regions can be dispersed across oceans and in some cases globally. The storms occur throughout the year and vary in frequency and intensity. The biological agents (e.g., fungi, bacteria and viruses) and th…	2020	https://dx.doi.org/10.1016/j.atmosenv.2019.117187	0.35611	0.022222	0.00151314	0.519009	Dust storms; Visits to health care facilities; Building design; Infectious diseases general; Public health	Sahara	0	0	0	1	0	0	0	0
The heat health warning system of the German Meteorological Service (DWD) and its relevance for human health	Heat waves in recent decades have shown that there may be an increase in mortality. The negative implications of the intense heat waves in 2003 have revealed that action is urgently required. In order to protect the general population and specific population groups, the German Weather Service (DWD) has developed a heat health warning system and integrated this into the routine forecast. The warni…	2016	No DOI available	0.34346	0.692412	0.00364813	0.194682	Building design; Heatwaves; Heat stress; Ambient temperature; Public health	1	1	1	1	1	1	1	1	1
Exposure to industrial air pollutant emissions and lung function in children: Canadian Health Measures Survey, 2007 to 2011	Background: Long-term exposure to ambient air pollution has been associated with adverse effects on children's lung function. Few studies have examined lung function in relation to industrial emissions of air pollutants. Data and methods: This cross-sectional study was based on 2,833 respondents aged 6 to 18 for whom spirometry data were collected by the Canadian Health Measures Survey, 2007 to 2…	2016	No DOI available	1	0.00596961	0.95373	0.406184	Particulate matter; Emissions (Nox & vehicles); Air pollution; Exposure; Age & Sex	1	1	1	1	1	1	1	1	1
Uncontrolled combustion of shredded tires in a landfill - Part 1: Characterization of gaseous and particulate emissions	In summer 2012, a landfill liner comprising an estimated 1.3 million shredded tires burned in Iowa City, Iowa. During the fire, continuous monitoring and laboratory measurements were used to characterize the gaseous and particulate emissions and to provide new insights into the qualitative nature of the smoke and the quantity of pollutants emitted. Significant enrichments in ambient concentration…	2015	https://dx.doi.org/10.1016/j.atmosenv.2014.12.059	0.227715	0.00235004	0.43364	0.150959	PAH; Wildfires; Particulate matter; Emissions (Nox & vehicles); Particulate concentration (air)	1	1	1	1	1	1	1	1	1
Determinants of malnutrition among pregnant and lactating women under humanitarian setting in Ethiopia.	Background: Despite significant gains and progress in the last decade, malnutrition remains a major public health problem in Ethiopia. Pregnant and lactating women (PLW), along with children, are among the most vulnerable groups of population during emergencies and droughts. Identifying and targeting of PLW with malnutrition is among the priorities in humanitarian emergencies. However, there is d…	2018	https://dx.doi.org/10.1186/s40795-018-0222-2	0.24801	0.177432	0.0174881	0.344859	Drought; Birth & pregnancy; Child health; Age & Sex; Public health	1	1	1	1	1	1	1	1	1
Clinical and Epidemiological Profiles of Lower Respiratory Tract Infection in Hospitalized Children due to Human Bocavirus in a Subtropical Area of China	Lower respiratory tract infection is a major cause of morbidity and mortality in children. Human bocavirus (HBoV) is confirmed to have an association with pediatric lower respiratory tract infection. Seasonal and meteorological factors may play a key role in the epidemiology of HBoV. The purpose of this study was to ascertain the frequency, season, and clinical characteristics of hospitalized chi…	2014	https://dx.doi.org/10.1002/jmv.23952	0.770646	0.00402858	0.00106239	0.805436	Respiratory viruses; Hospital admissions; Child health; Disease incidence; Seasonality	China	1	0	0	0	0	0	0	0
Vector-borne disease in South Australia's future climate	Climate change will impact the distribution, seasonality and incidence of mosquito-borne diseases. This is because climate and weather impact the distribution and biology of mosquitoes. There is a large body of literature on vector-borne disease distribution and incidence in a warming climate. However, predictions are commonly made using statistical models that contain assumptions that may not ho…	2015	https://dx.doi.org/10.1080/03721426.2015.1035212	0.467484	0.00593719	0.00344431	0.760563	Mosquito vector dynamics; Greenhouse pathways; Transmission; Infectious diseases general; General climate change	Australia, Queensland, South Australia	1	1	1	1	1	1	1	1
Risk perception of heat waves and its spatial variation in Nanjing, China	The intensity, frequency, and duration of heat waves are expected to increase with climate change. In this study, we found a significant difference of public perceived effects of heat waves and trust in government among urban, suburban, and rural districts. Rural residents had a significant higher effect perception than urbanites and also showed stronger willingness to have medical insurance or r…	2018	https://dx.doi.org/10.1007/s00484-017-1480-4	0.450885	0.558456	0.00528178	0.23686	Heatwaves; Farmers & agriculture; Community resilience; Urban areas; Age & Sex	Nanjing	1	0	0	0	0	0	0	0
Kitchen Area Air Quality Measurements in Northern Ghana: Evaluating the Performance of a Low-Cost Particulate Sensor within a Household Energy Study	Household air pollution from the combustion of solid fuels is a leading global health and human rights concern, affecting billions every day. Instrumentation to assess potential solutions to this problem faces challenges-especially related to cost. A low-cost ($159) particulate matter tool called the Household Air Pollution Exposure (HAPEx) Nano was evaluated in the field as part of the Prices, P…	2019	https://dx.doi.org/10.3390/atmos10070400	0.790338	0.00130438	0.591307	0.389158	Rural households; Particulate matter; Air pollution; Particulate concentration (air); Meteorological variables	Ghana	0	0	0	0	0	0	0	1
Surveillance of porcine reproductive and respiratory syndrome virus in the United States using risk mapping and species distribution modeling	Porcine reproductive and respiratory syndrome virus (PRRSv) outbreaks cause significant financial losses to the U.S. swine industry, where the pathogen is endemic. Seasonal increases in the number of outbreaks are typically observed using PRRSv epidemic curves. However, the nature and extent to which demographic and environmental factors influence the risk for PRRSv outbreaks in the country remai…	2018	https://dx.doi.org/10.1016/j.prevetmed.2017.11.011	0.334844	0.0289787	0.0177909	0.613718	Transmission; Infectious diseases general; Modeling & forecasting; Risk assessment & risk perception; Spatial analyses	1	1	1	1	1	1	1	1	1
Contextualising urban resilience in Ghana: Local perspectives and experiences	Climate change and unplanned urban growth remain two emerging environmental and health threats with widespread implications for poor countries. Yet, despite attempts by governments and international organisations at addressing these challenges, they remain unabated. Understanding the challenges through a resilience lens can support actions for addressing these impacts. Regardless of this potentia…	2018	https://dx.doi.org/10.1016/j.geoforum.2018.05.023	0.21057	0.434684	0.00492292	0.103466	Malaria; Community resilience; Urban areas; General climate change; Public health	1	1	1	1	1	1	1	1	1
A case study on the seasonal and spatial variations in PM10 and PM25 in an urban environment of Raipur City	Aerosol particles are well known to exert the air quality, radiation budget as well as the human health. Aerosols of 10 and 2.5 micrometres of size are the main parameters for the present study. The PM10 and PM25mass concentration measurements were carried out using a low volume air sampler (offline) for a period of one year, that is from 1st April 2017 to 31st March 2018 at Science College Campu…	2018	No DOI available	0.509509	0.014507	0.100455	0.522142	Particulate matter; Air pollution; Seasonality; Particulate concentration (air)	1	1	1	1	1	1	1	1	1
Avian malaria prevalence and mosquito abundance in the Western Cape, South Africa	Background: The close relationship between vector-borne diseases and their environment is well documented, especially for diseases with water-dependent vectors such as avian malaria. Mosquitoes are the primary vectors of avian malaria and also the definitive hosts in the disease life cycle. Factors pertinent to mosquito ecology are likely to be influential to observed infection patterns; such fac…	2013	https://dx.doi.org/10.1186/1475-2875-12-370	0.287566	0.0187708	0.00333131	0.799096	Respiratory viruses; Malaria; Mosquito vector dynamics; Montly rainfall; Age & Sex	1	1	1	1	1	1	1	1	1
Temperature Changes between Neighboring Days and Mortality in Summer: A Distributed Lag Non-Linear Time Series Analysis	Background: Many studies have shown that high temperatures or heat waves were associated with mortality and morbidity. However, few studies have examined whether temperature changes between neighboring days have any significant impact on human health. Method: A distributed lag non-linear model was employed to investigate the effect of temperature changes on mortality in summer during 2006-2010 in…	2013	https://dx.doi.org/10.1371/journal.pone.0066403	0.898315	0.00732308	0.0039475	0.954739	Temporal analyses; Mortality; Infectious diseases general; Ambient temperature; General climate change	Guangzhou	1	0	0	0	0	0	0	0
Evaluating Modeled Impact Metrics for Human Health, Agriculture Growth, and Near-Term Climate	Simulated metrics that assess impacts on human health, agriculture growth, and near-term climate were evaluated using ground-based and satellite observations. The NASA GISS ModelE2 and GEOS-Chem models were used to simulate the near-present chemistry of the atmosphere. A suite of simulations that varied by model, meteorology, horizontal resolution, emissions inventory, and emissions year were per…	2017	https://dx.doi.org/10.1002/2017JD026780	0.244566	0.00289577	0.0635003	0.215745	Increasing temperatures; Greenhouse pathways; Emissions (Nox & vehicles); Modeling & forecasting; General climate change	1	1	1	1	1	1	1	1	1
Determinants of Hurricane Evacuation from a Large Representative Sample of the US Gulf Coast	Exposure to natural disasters like hurricanes negatively impacts the mental and physical health of populations, and evacuation is an important step taken to prevent these adverse health events. This study uses data from a large representative sample of U.S. Gulf Coast residents to explore the determinants of hurricane evacuation. In December 2017, data were collected from 3030 residents of the U.…	2019	https://dx.doi.org/10.3390/ijerph16214268	1	0.106708	0.0178078	0.8926	Hurricanes; Floods; Risk assessment & risk perception; Age & Sex	Gulf Coast, Texas, Louisiana, Mississippi, Alabama	1	1	1	1	1	1	1	1
Characteristics of Ultrafine Particles and Their Relationships with Meteorological Factors and Trace Gases in Wuhan, Central China	Ultrafine particles with a diameter below 1 mu m are strongly linked to traffic and industrial emissions, causing a growing global health concern. In order to reveal the characteristics of ultrafine particles in central China, which makes up the sparse research in industrial cities of a developing country, particle number concentrations (PNC) together with meteorological parameters and concentrat…	2016	https://dx.doi.org/10.3390/atmos7080096	0.289685	0.00266814	0.0670771	0.164831	China; Emissions (Nox & vehicles); Particulate concentration (air); Meteorological variables	1	1	1	1	1	1	1	1	1
A comparison of the geographic patterns of HIV prevalence and hurricane events in the United States	Objectives: Previous research has documented the adverse association between hurricanes and HIV health outcomes; however, no research has been conducted to examine whether there is spatial overlap between hurricane events and the epidemiology of HIV in the United States. The objectives of this study were to assess the geographic distributions of and spatial autocorrelation between HIV prevalence …	2019	https://dx.doi.org/10.1016/j.puhe.2019.04.001	0.556919	0.0194165	0.00700299	0.908582	Hurricanes; Extreme weather events; Age & Sex; Spatial analyses	States	1	1	1	1	1	1	1	1
Effects of vector-control interventions on changes in risk of malaria parasitaemia in sub-Saharan Africa: a spatial and temporal analysis	Background In the past decade, decreases in clinical episodes and deaths due to malaria have been mainly associated with the expansion of vector-control measures, such as insecticide-treated bednets and indoor residual spraying. Malaria indicator surveys gather information about key malaria indicators through national representative household surveys. We aimed to estimate changes in risk of malar…	2014	https://dx.doi.org/10.1016/S2214-109X(1470300-6	0.572419	0.145582	0.0180688	0.673647	Building design; Malaria; Rural households; Risk assessment & risk perception; Spatial analyses	Mozambique, Tanzania, Rwanda, Angola, Liberia, Senegal	0	0	0	0	0	0	1	1
Climate change and thermal comfort in Southern Europe housing: A case study from Lisbon	The world has been experiencing a significant increase in daily average temperatures per decade and climate change scenarios are projecting high probability of more frequent heat waves. In vulnerable regions, like Southern Europe, where most of the residential buildings still rely on natural ventilation for cooling, impact on thermal comfort can be significant in terms of health, well-being and a…	2015	https://dx.doi.org/10.1016/j.buildenv.2015.05.019	0.209613	0.399889	0.148443	0.0562002	Thermal stress & comfort; Heatwaves; Vulnerability; Greenhouse pathways; Energy policy & co-benefits	1	1	1	1	1	1	1	1	1
Is biomass energy really clean? An environmental life-cycle perspective on biomass-based electricity generation in China	A bottom-up approach combined with national and provincial statistical data was used to evaluate the potential environmental effects of electricity generation scenarios based on five mature biomasses in China. Coal-based electricity generation technology was used as control. Uncertainty analysis was conducted to confirm and add credibility to this study. The electricity generation capacities of m…	2016	https://dx.doi.org/10.1016/j.jclepro.2016.05.181	0.372321	0.00617559	0.78775	0.0257885	China; Greenhouse pathways; Emissions (Nox & vehicles); Energy policy & co-benefits; Air pollution	China	1	0	0	0	0	0	0	0
Integration of air pollution data collected by mobile sensors and ground-based stations to derive a spatiotemporal air pollution profile of a city	Air pollution has become a serious environmental problem causing severe consequences in our ecology, climate, health, and urban development. Effective and efficient monitoring and mitigation of air pollution require a comprehensive understanding of the air pollution process through a reliable database carrying important information about the spatiotemporal variations of air pollutant concentratio…	2019	https://dx.doi.org/10.1080/13658816.2019.1633468	0.314778	0.0194206	0.0757849	0.171643	Air pollution; Particulate concentration (air); Modeling & forecasting; Spatial analyses; Public health	1	1	1	1	1	1	1	1	1
Seasonal vegetation variables and their impact on the spatio-temporal patterns of nephropathia epidemica and Lyme borreliosis in Belgium	Remarkable outbreaks of various vegetation-related vector-borne diseases have been reported in recent years. Two well-known examples in Western Europe are nephropathia epidemica and Lyme borreliosis. The spatial distribution of these diseases closely follows the geographical distribution of the vegetated areas that are home to the organisms responsible for pathogen transmission. The causal agents…	2013	https://dx.doi.org/10.1016/j.apgeog.2013.09.019	0.431312	0.0121892	0.00259584	0.769704	Transmission; Urban areas; Infectious diseases general; Risk assessment & risk perception; Spatial analyses	1	1	1	1	1	1	1	1	1
Impacts of extremely high temperature and heatwave on heatstroke in Chongqing, China	Few studies have reported the quantitative association between heat and heatstroke (HS) occurrence, particularly in China. The aim of this study was to quantitatively assess the association between high temperature/heatwave and HS occurrence in Chongqing. The daily HS data from 2009 to 2013 of Chongqing were extracted from Chongqing Center for Disease Control and Prevention. A Zero-inflated Poiss…	2017	https://dx.doi.org/10.1007/s11356-017-8457-z	0.951862	0.0413775	0.00494332	0.961436	Heatwaves; Increasing temperatures; Extreme weather events; Temporal analyses; Risk assessment & risk perception	Chongqing, China	1	0	0	0	0	0	0	0
Quantifying the social equity state of an energy system: environmental and labor market equity of the shale gas boom in Appalachia	A fundamental societal concern in energy system transitions is the distribution of benefits and costs across populations. A recent transition, the US shale gas boom, has dramatically altered the domestic energy outlook and global markets; however, the social equity implications have not been meaningfully assessed and accounted for in public and private decision making. In this study, we develop a…	2019	https://dx.doi.org/10.1088/1748-9326/ab59cd	0.658521	0.0454042	0.469812	0.0930372	Rural households; Energy policy & co-benefits; Air pollution; Mortality; Spatial analyses	1	1	1	1	1	1	1	1	1
Probabilistic modelling of extreme indoor heat exposure induced by heat waves	The paper addresses indoor environment performance of a naturally ventilated residential building during heat waves. For the assessment of an extremely hot indoor environment a heat stress period (HSP) is defined. By the HSP a quantification of potentially harmful extreme heat exposure of building occupants is intended. The developed probabilistic model of HSP durations is based on the statistica…	2015	https://dx.doi.org/10.1007/s12273-015-0224-9	1	0.259009	0.155721	0.303253	Building design; Thermal stress & comfort; Heatwaves; Heat stress; Extreme weather events	Slovakia	0	1	0	0	0	0	0	0
The impact of indiscriminate media coverage of a celebrity suicide on a society with a high suicide rate: Epidemiological findings on copycat suicides from South Korea	Background: This study examines the extent to which the indiscriminate media coverage of the famous young actress Lee Eun-ju's suicide in 2005 affected suicides overall and in specific subgroups (by age, gender, and suicide method) in a suicide-prone society, South Korea. Methods: South Korea's 2003-2005 suicide data (n=34,237) were obtained from death certificate records of the National Statisti…	2014	https://dx.doi.org/10.1016/j.jad.2013.11.015	0.563841	0.00393104	0.0169085	0.285876	Suicide; Death	South Korea	1	0	0	0	0	0	0	0
Emergency department visits for panic attacks and ambient temperature: A time-stratified case-crossover analysis	Background Panic disorder is a common anxiety disorder affecting up to 5% of the population. Although its pathogenesis is unclear, evidence about its association with ambient temperature is limited. We aimed to investigate the association between short-term exposure to increased ambient temperature and exacerbation of panic attacks requiring emergency department visits. Methods From the national …	1	https://dx.doi.org/10.1002/da.23019	0.550923	0.0248445	0.0244195	0.483855	Visits to health care facilities; Increasing temperatures; Patients; Exposure; Ambient temperature	South Korea, Seoul	1	0	0	0	0	0	0	0
Thermal comfort and cooling strategies in the Brazilian Amazon. An assessment of the concept of fuel poverty in tropical climates.	Fuel poverty has increasingly been associated with thermal discomfort, health related issues and winter deaths in the Global North because it can force families to choose between food and a warmer environment. Juxtaposing the concept of fuel poverty in rural tropical areas of the Global South, it is likely that a similar pattern between fuel poverty and heat related illnesses can be found. A rece…	2020	https://dx.doi.org/10.1016/j.enpol.2020.111256	0.297827	0.18669	0.0860488	0.100005	Food insecurity; Building design; Thermal stress & comfort; Heat stress; Rural households	1	1	1	1	1	1	1	1	1
Temporally Compound Heat Wave Events and Global Warming: An Emerging Hazard	The temporal structure of heat waves having substantial human impact varies widely, with many featuring a compound structure of hot days interspersed with cooler breaks. In contrast, many heat wave definitions employed by meteorologists include a continuous threshold-exceedance duration criterion. This study examines the hazard of these diverse sequences of extreme heat in the present, and their …	2019	https://dx.doi.org/10.1029/2018EF000989	0.481722	0.0235248	0.0018999	0.469439	Heatwaves; Heat stress; Vulnerability; Greenhouse pathways; General climate change	1	1	1	1	1	1	1	1	1
Disaster risk reduction and resettlement efforts at San Vicente (Chichontepec) Volcano, El Salvador: Toward understanding social and geophysical vulnerability	Despite a long history of volcanic debris flows on the northern flank of San Vicente Volcano, El Salvador, authorities and communities were ill-prepared for the lahars that occurred on Nov. 7-8, 2009. More than 250 people were killed by lahars resulting from shallow landslides, not to mention millions of dollars (US) in damage to houses, agriculture, and infrastructure. After the disaster, signif…	2015	https://dx.doi.org/10.1186/s13617-015-0031-0	0.139002	0.951325	0.00604274	0.0624685	Adaptation; Disaster risk reduction; Community resilience; Vulnerability; Risk assessment & risk perception	1	1	1	1	1	1	1	1	1
The contribution of assets to adaptation to extreme temperatures among older adults	Background Climate change and extreme temperatures pose increasing challenges to individuals and their health with older adults being one of the most vulnerable groups. The aim of this paper is to better understand the roles that tangible assets (e.g., physical or financial) and intangible assets (e.g., human or social) play in the way older adults adapt to extreme temperatures, the types of adap…	2018	https://dx.doi.org/10.1371/journal.pone.0208121	0.248406	0.723695	0.0656694	0.101066	Adaptation; Extreme weather events; Energy policy & co-benefits; Ambient temperature; Age & Sex	1	1	1	1	1	1	1	1	1
A Novel Method for Improving Air Pollution Prediction Based on Machine Learning Approaches: A Case Study Applied to the Capital City of Tehran	Environmental pollution has mainly been attributed to urbanization and industrial developments across the globe. Air pollution has been marked as one of the major problems of metropolitan areas around the world, especially in Tehran, the capital of Iran, where its administrators and residents have long been struggling with air pollution damage such as the health issues of its citizens. As far as …	2019	https://dx.doi.org/10.3390/ijgi8020099	0.383829	0.0073925	0.078237	0.180355	Particulate matter; Montly rainfall; Air pollution; Modeling & forecasting	Tehran, Iran	0	0	0	0	0	1	0	0
Dry Eye- Study of Prevalence, Associated Risk Factors and Frequency of Symptoms in Meerut District	BACKGROUND Dry eye is increasingly becoming a major concern amongst the general population because of the discomforting symptoms it leads to as well as amongst the ophthalmologists who face a diagnostic dilemma because of lack of standardization. It, therefore, becomes important for health personnel to assess the burden of the disease in the population. METHODS This study was conducted in the Upg…	2019	https://dx.doi.org/10.14260/jemds/2019/734	0.361937	0.0437068	0.0062225	0.397987	Symptoms; Patients; Infectious diseases general; Risk assessment & risk perception; Age & Sex	1	1	1	1	1	1	1	1	1
A methodological framework for rapidly assessing the impacts of climate risk on national-level food security through a vulnerability index	This article describes an experimental Hunger and Climate Vulnerability Index showing the relative vulnerability of food insecure populations to climate risks at country level, as a tool for better understanding risks to food security presented by climate change. Data from socioeconomic and environmental indicators were analysed, and the most relevant indicators were aggregated using a composite …	2014	https://dx.doi.org/10.1016/j.gloenvcha.2013.11.004	0.375835	0.0543827	0.0221585	0.898593	Food insecurity; Adaptation; Vulnerability; General climate change; Risk assessment & risk perception	1	1	1	1	1	1	1	1	1
Climate change vulnerability of rural households in flood-prone areas of Himalayan foothills, West Bengal, India	The Himalayan foothills of West Bengal are a part of the great Eastern Himalaya, which is by locational virtue a recognized flood-prone area. The area is also well known for frequent and heavy rain storms and climate-induced catastrophic events, such as flash floods due to the unprecedented rains in the Bhutan Himalaya. Therefore, climate-induced disasters like floods have been the prime reasons …	1	https://dx.doi.org/10.1007/s10668-020-00687-0	0.485806	0.563007	0.0194396	0.687403	Floods; Adaptation; Disaster risk reduction; Vulnerability; Rural households	Mendabari	0	0	0	0	0	1	0	0
Characteristics of Aerosol Types in Beijing and the Associations with Air Pollution from 2004 to 2015	With the fast development of the economy and expansion, a large number of people have concentrated in Beijing over the past few decades, leading to the result that Beijing has become home to one of the most complex mixtures of aerosol types in the world. The various aerosol types play different roles in the determination of global climate change, visibility, and human health. However, to the best…	2017	https://dx.doi.org/10.3390/rs9090898	0.37697	0.00370472	0.0130609	0.788255	Dust storms; China; Air pollution; Seasonality; Particulate concentration (air)	Beijing, Xianghe	1	0	0	0	0	0	0	0
Psychological Distress and Zika, Dengue and Chikungunya Symptoms Following the 2016 Earthquake in Bahia de Caraquez, Ecuador	On 16 April 2016, a 7.8 magnitude earthquake struck coastal Ecuador, resulting in significant mortality and morbidity, damages to infrastructure, and psychological trauma. This event coincided with the first outbreak of Zika virus (ZIKV) and co-circulation with dengue virus (DENV) and chikungunya virus (CHIKV). We tested whether the degree of psychological distress was associated with the presenc…	2017	https://dx.doi.org/10.3390/ijerph14121516	0.219616	0.00298213	0.00181276	0.653377	Symptoms; Respiratory viruses; Mental health & PTSD; Community resilience; Age & Sex	1	1	1	1	1	1	1	1	1
Modeling and Simulation of Storm Surge on Staten Island to Understand Inundation Mitigation Strategies	Hurricane Sandy made landfall on October 29, 2012, near Brigantine, New Jersey, and had a transformative impact on Staten Island and the New York Metropolitan area. Of the 43 New York City fatalities, 23 occurred on Staten Island. The borough, with a population of approximately 500,000, experienced some of the most devastating impacts of the storm. Since Hurricane Sandy, protective dunes have bee…	2016	https://dx.doi.org/10.2112/SI76-013	0.198438	0.114648	0.0039348	0.492723	Dust storms; Hurricanes; Vulnerability; Urban areas; Modeling & forecasting	1	1	1	1	1	1	1	1	1
Ecological Niche Modeling Identifies Fine-Scale Areas at High Risk of Dengue Fever in the Pearl River Delta, China	Dengue fever (DF) is one of the most common and rapidly spreading mosquito-borne viral diseases in tropical and subtropical regions. In recent years, this imported disease has posed a serious threat to public health in China, especially in the Pearl River Delta (PRD). Although the severity of DF outbreaks in the PRD is generally associated with known risk factors, fine scale assessments of areas …	2017	https://dx.doi.org/10.3390/ijerph14060619	0.541197	0.0354358	0.012538	0.778483	China; Transmission; Modeling & forecasting; Risk assessment & risk perception; Spatial analyses	China, Guangzhou, Foshan, Zhongshan	1	0	0	0	0	0	0	0
Rainfall conditions and rainwater harvesting potential in the urban area of Khartoumle	Runoff water management is among the inherent challenges which face the sustainability of the development of arid urban centers. These areas are particularly at risk from flooding due to rainfall concentration in few heavy showers. On the other hand, they are susceptible to drought. The capital of Sudan (Khartoum) stands as exemplary for these issues. Hence, this research study aims at investigat…	2014	https://dx.doi.org/10.1016/j.resconrec.2014.07.014	0.162805	0.34855	0.00414035	0.627716	Drought; Dust storms; Drinking water quality; Urban areas; Montly rainfall	1	1	1	1	1	1	1	1	1
Evaluation of the Effects of Aedes Vector Indices and Climatic Factors on Dengue Incidence in Gampaha District, Sri Lanka	Constant monitoring of Aedes vector indices such as Aedes mosquito abundance and ovitrap data is important for the control of dengue epidemics. Therefore, the current study attempted to evaluate the effect of larval and climatic factors on the incidence of dengue outbreaks in the Gampaha district. Based on the distribution of previously reported dengue cases, 34 households in Narangodapaluwa PHI …	2019	https://dx.doi.org/10.1155/2019/2950216	0.819051	0.0478019	0.00241878	0.937831	Thermal stress & comfort; Mosquito vector dynamics; Dengue; Rural households; Montly rainfall	Gampaha	0	0	0	0	0	1	0	0
Blastomycosis in Indiana Clinical and Epidemiologic Patterns of Disease Gleaned from a Multicenter Retrospective Study	BACKGROUND: To better understand clinical and epidemiologic patterns of blastomycosis, we report on a large series of blastomycosis in Indiana. METHODS: All microbiologically and histopathologically confirmed cases of blastomycosis from four hospitals serving Central Indiana from 1985 to 2014 were identified. Available data were collected. Data on population estimates, annual precipitation, and c…	2015	https://dx.doi.org/10.1378/chest.15-0289	0.444149	0.0146123	0.00552791	0.764321	Fungal spores; Hospital admissions; Patients; Case data; Disease incidence	Indiana, Marion	1	1	1	1	1	1	1	1
Analysis of environmental benefits associated with the incorporation of Waelz slag into fired bricks using LCA	A comparative cradle-to-grave LCA shows that incorporating Waelz slag into ceramic bricks generates lower impact on climate change and reduces the impact on freshwater ecotoxicity and fossil depletion. These benefits are attributable to impact savings due to avoiding the landfilling of the slag and reduced fuel demand during the manufacturing stage. However, due to the higher SO2 and HF emissions…	2018	https://dx.doi.org/10.1016/j.conbuildmat.2018.02.108	0.229173	0.0458908	0.647814	0.0197282	Wildfires; Greenhouse pathways; Emissions (Nox & vehicles); Energy policy & co-benefits; General climate change	1	1	1	1	1	1	1	1	1
Response of Urban Heat Stress to Heat Waves in Athens (1960-2017)	The increasing frequency, intensity and duration of heat waves seem to follow the observed global warming in recent decades. Vulnerability to heat waves is expected to increase in urban environments mainly due to population density and the effect of the urban heat island that make cities hotter than surrounding non-urban areas. The present study focuses on a vulnerable area of the eastern Mediter…	2019	https://dx.doi.org/10.3390/atmos10090483	0.24699	0.265665	0.0102286	0.245513	Thermal stress & comfort; Heatwaves; Heat stress; Vulnerability; Urban areas	1	1	1	1	1	1	1	1	1
Breathalysing and surveying river users in Australia to understand alcohol consumption and attitudes toward drowning risk	BackgroundLittle is known about people's river usage, a leading drowning location. This study examines alcohol consumption patterns of river users and their attitudes to drowning risk.MethodsA convenience sample of adult (18+ years) river users were surveyed at four river locations. The survey covered eight domains: demographics; river attendance frequency; frequency of engaging in water activiti…	2018	https://dx.doi.org/10.1186/s12889-018-6256-1	0.221719	0.00804444	0.00736627	0.293129	Death; Drinking water quality; Temporal analyses; Age & Sex	1	1	1	1	1	1	1	1	1
Climate crisis, health equity, and democratic governance: the need to act together	On Friday, 20 September 2019, over 4 million people worldwide participated in the youth-led Global Climate Strike. Emphasizing the dire impacts of the climate crisis on people's health, planetary health, and health equity, participants called for politicians and those with power to listen to the scientists and to the evidence. But who are these politicians and what is the evidence regarding to wh…	2020	https://dx.doi.org/10.1057/s41271-019-00209-x	0.237874	0.132831	0.111977	0.113756	Community resilience; General climate change; Public health	1	1	1	1	1	1	1	1	1
Comparison of the effects of extreme temperatures on daily mortality in Madrid (Spain), by age group: The need for a cold wave prevention plan	A number of studies have shown that there is a time trend towards a reduction in the effects of heat on mortality. In the case of cold, however, there is practically no research of this type and so there is no clearly defined time trend of the impact of cold on mortality. Furthermore, no other specific studies have yet analysed the time trend of the impact of both thermal extremes by age group. W…	2015	https://dx.doi.org/10.1016/j.envres.2015.10.018	1	0.163351	0.0150618	0.896531	Cold & extreme temperatures; Heat stress; Case data; Mortality; Age & Sex	Madrid, Spain	0	1	0	0	0	0	0	0
Seasonal associations and atmospheric transport distances of fungi in the genus Fusarium collected with unmanned aerial vehicles and ground-based sampling devices	Spores of fungi in the genus Fusarium may be transported through the atmosphere over long distances. New information is needed to characterize seasonal trends in atmospheric loads of Fusarium and to pinpoint the source(s) of inoculum at both local (farm) and regional (state or country) scales. We hypothesized that (1) atmospheric concentrations of Fusarium spores in an agricultural ecosystem vary…	2014	https://dx.doi.org/10.1016/j.atmosenv.2014.05.043	0.207536	0.00451571	0.0330869	0.269548	Fungal spores; Seasonality; Particulate concentration (air)	1	1	1	1	1	1	1	1	1
Co-control of Local Air Pollutants and CO2 in the Chinese Iron and Steel Industry	The present study proposes an integrated multipollutant cocontrol strategy framework in the context of the Chinese iron and steel industry. The unit cost of pollutant reduction (UCPR) was used to examine the cost-effectiveness of each emission reduction measure. The marginal abatement cost (MAC) curves for SO2, NOx, PM2.5, and CO2 were drawn based on the UCPR and the abatement potential. Air poll…	2013	https://dx.doi.org/10.1021/es4021316	0.369804	0.0383393	0.751083	0.00447848	China; Adaptation; Emissions (Nox & vehicles); Energy policy & co-benefits; Air pollution	China	1	0	0	0	0	0	0	0
The Use of Chemoprophylaxis after Floods to Reduce the Occurrence and Impact of Leptospirosis Outbreaks	Record-breaking and devastating rainfall events have occurred in the past decade. Rain and floods are considered the main risk factors for leptospirosis and several outbreaks have been reported following extreme weather events. In such situations, one possible intervention to prevent leptospirosis cases in high-risk groups is the use of chemoprophylaxis. However, not enough evidence of its effect…	2017	https://dx.doi.org/10.3390/ijerph14060594	0.457792	0.143845	0.00265364	0.425945	Leptospirosis; Disaster risk reduction; Extreme weather events; Case data; Modeling & forecasting	1	1	1	1	1	1	1	1	1
Under the Weather: Legionellosis and Meteorological Factors	The incidence of legionellosis, caused by the bacteria Legionella which are commonly found in the environment, has been increasing in New Jersey (NJ) over the last decade. The majority of cases are sporadic with no known source of exposure. Meteorological factors may be associated with increases in legionellosis. Time series and case-crossover study designs were used to evaluate associations of l…	2016	https://dx.doi.org/10.1007/s10393-016-1115-y	0.776087	0.00346823	0.00138877	0.853396	Temporal analyses; Disease incidence; Montly rainfall; Exposure; Meteorological variables	New Jersey	1	1	1	1	1	1	1	1
Communicating Risk for a Climate-Sensitive Disease: A Case Study of Valley Fever in Central California.	Valley Fever, or Coccidioidomycosis, a fungal respiratory disease, is prevalent with increasing incidence in the Southwestern United States, especially in the central region of California. Public health agencies in the region do not have a consistent strategy for communication and health promotion targeting vulnerable communities about this climate-sensitive disease. We used the behavior adaptati…	2019	https://dx.doi.org/10.3390/ijerph16183254	0.771588	0.38789	0.00481196	0.46093	Fungal spores; Influenza; Community resilience; Risk assessment & risk perception; Public health	California, Valley, Fresno, Kern, San Luis Obispo, Tulare	1	1	1	1	1	1	1	1
Flood- and Weather-Damaged Homes and Mental Health: An Analysis Using England's Mental Health Survey.	There is increasing evidence that exposure to weather-related hazards like storms and floods adversely affects mental health. However, evidence of treated and untreated mental disorders based on diagnostic criteria for the general population is limited. We analysed the Adult Psychiatric Morbidity Survey, a large probability sample survey of adults in England (n = 7525), that provides the only nat…	2019	https://dx.doi.org/10.3390/ijerph16183256	0.555126	0.190848	0.00655653	0.917365	Dust storms; Floods; Mental health & PTSD; Montly rainfall; Exposure	Southern England	1	1	1	1	1	1	1	1
Time-series analysis of air pollution and birth defects during 2010 to 2015 in Xi'an	Objective: To study the effects of air pollution including sulphur dioxide (SO2), nitrogen dioxide (NO2) and PM10 in Xi'an on birth defects. Methods: We collected the birth defects data from Xi'an Maternal and Child Health Hospital, meteorological data from Xi'an Bureau of Meteorology, and the air pollution data from Xi'an Environment Monitoring Station from 2010 to 2015. Generalized additive mod…	2017	https://dx.doi.org/10.7652/jdyxb201703009	0.911211	0.00856946	0.192236	0.832478	Birth & pregnancy; Particulate matter; Montly rainfall; Air pollution; Meteorological variables	Xi'an	1	0	0	0	0	0	0	0
Projecting impacts of temperature and population changes on respiratory disease mortality in Yancheng	Respiratory diseases cause significant morbidity and mortality, especially in developing countries. Recently, the influence of global warming on respiratory disease mortality has become a growing concern in research. Data on respiratory disease mortality, meteorological elements and air pollutants during 2014–2017 were collected from Yancheng in China. We applied the distributed lag non-linear mo…	2020	https://dx.doi.org/10.1016/j.pce.2020.102867	0.959698	0.00943713	0.0157025	0.973214	Death; Adaptation; Greenhouse pathways; Mortality; Infectious diseases general	Yancheng, China	1	0	0	0	0	0	0	0
Living environment, heating-cooling behaviours and well-being: Survey of older South Australians	At a time when the population is ageing and most people choose to live in their own home for as long as possible, it is important to consider various aspects of supportive and comfortable environments for housing. This study, conducted in South Australia, aims to provide information about the links between the type of housing in which older people live, the weather and occupants' heating and cool…	2019	https://dx.doi.org/10.1016/j.buildenv.2019.03.023	0.178341	0.258392	0.232981	0.124425	Building design; Thermal stress & comfort; Heat stress; Energy policy & co-benefits; Age & Sex	1	1	1	1	1	1	1	1	1
AEROSOL BLACK CARBON IN THE NORTHEASTERN QINGHAI-TIBET PLATEAU: DISTRIBUTION, HEALTH RISKS, AND CORRELATION WITH SOIL BLACK CARBON	The aerosol black carbon (BC) plays an important role in climate change. This study investigated the distribution of aerosol BC in the northeastern Qinghai-Tibet Plateau. The concentrations of aerosol BC in the study area ranged from 0.184 to 4.920 mu g m(-3) with average value of 1.135 mu g m(-3) No significant correlations existed between soil BC and aerosol BC. Four different health endpoints …	2019	No DOI available	0.354335	0.00672612	0.185326	0.459191	Birth & pregnancy; Child health; Particulate concentration (air); Risk assessment & risk perception; Public health	1	1	1	1	1	1	1	1	1
Spatio-temporal patterns of pre-eclampsia and eclampsia in relation to drinking water salinity at the district level in Bangladesh from 2016 to 2018	This analysis examines whether salinity in drinking water is associated with pre-eclampsia and eclampsia (PE/E), a leading cause of maternal morbidity and mortality. Bangladesh's national health information system data were extracted at the district level (n = 64) to assess PE/E rates, and these were overlaid with three environmental measures approximating drinking water salinity, remotely sensed…	2019	https://dx.doi.org/10.1007/s11111-019-00331-8	0.309851	0.0478304	0.00893148	0.79069	Drinking water quality; Montly rainfall; Mortality; Risk assessment & risk perception; Public health	1	1	1	1	1	1	1	1	1
Black Carbon Aerosol in the Industrial City of Xuzhou, China: Temporal Characteristics and Source Appointment	Black carbon (BC) aerosol in urban environments potentially affects the local environment, the regional climate cycle, and even human health. A two-year field measurement (May 2014 to July 2016) of BC and particulate matter in Xuzhou, a large industrial city and the economic center of Huaihai Economic Zone in central China, was conducted. The average annual concentrations of BC, PM1.0, PM2.5, and…	2019	https://dx.doi.org/10.4209/aaqr.2018.07.0245	0.674059	0.00425843	0.633552	0.557156	China; Particulate matter; Urban areas; Air pollution; Particulate concentration (air)	Xuzhou, China	1	0	0	0	0	0	0	0
Regional air quality impacts of future fire emissions in Sumatra and Kalimantan	Fire emissions associated with land cover change and land management contribute to the concentrations of atmospheric pollutants, which can affect regional air quality and climate. Mitigating these impacts requires a comprehensive understanding of the relationship between fires and different land cover change trajectories and land management strategies. We develop future fire emissions inventories…	2015	https://dx.doi.org/10.1088/1748-9326/10/5/054010	0.458719	0.0029852	0.0309339	0.715273	Wildfires; Greenhouse pathways; Emissions (Nox & vehicles); Particulate concentration (air); Spatial analyses	Sumatra, Kalimantan, Palembang, Singapore	0	0	0	0	1	0	0	0
West Nile virus illness in Ontario, Canada: 2017.	Background: In Canada, the annual incidence rates of West Nile virus (WNV) illness have fluctuated over the last 15 years. Ontario is one of the provinces in Canada most affected by WNV and, as a result, has implemented robust mosquito and human surveillance programs.; Objective: To summarize and discuss the epidemiology of WNV illness in Ontario, Canada in 2017, with comparisons to previous year…	2019	https://dx.doi.org/10.14745/ccdr.v45i01a04	0.659345	0.0301681	0.00774085	0.705804	Death; Transmission; Case data; Disease incidence; Age & Sex	Ontario, Canada	1	1	1	1	1	1	1	1
Cuba: Time to Expand Health in All Policies.	The Adelaide Statement on Health in All Policies (2010), lays out equity-based principles designed to guide policymakers on incorporating health and well-being components into the development, implementation and evaluation of policy and practice while moving towards shared governance at all levels-local, regional, national and international. Special emphasis is placed on cross-sector coordination…	2016	No DOI available	0.438515	0.24864	0.00909717	0.0786328	Mosquito vector dynamics; Disaster risk reduction; Dengue; Transmission; Public health	Uganda, Cuba	0	0	1	0	0	0	1	0
Urbanization-induced urban heat island and aerosol effects on climate extremes in the Yangtze River Delta region of China	The WRF-Chem model coupled with a single-layer urban canopy model (UCM) is integrated for 5 years at convection-permitting scale to investigate the individual and combined impacts of urbanization-induced changes in land cover and pollutant emissions on regional climate in the Yangtze River Delta (YRD) region in eastern China. Simulations with the urbanization effects reasonably reproduced the obs…	2017	https://dx.doi.org/10.5194/acp-17-5439-2017	0.286578	0.00778169	0.00699995	0.893875	Increasing temperatures; China; Heat stress; Extreme weather events; Urban areas	1	1	1	1	1	1	1	1	1
Analysing malaria incidence at the small area level for developing a spatial decision support system: A case study in Kalaburagi, Karnataka, India	Spatial decision support systems have already proved their value in helping to reduce infectious diseases but to be effective they need to be designed to reflect local circumstances and local data availability. We report the first stage of a project to develop a spatial decision support system for infectious diseases for Karnataka State in India. The focus of this paper is on malaria incidence an…	2017	https://dx.doi.org/10.1016/j.sste.2016.12.002	0.304235	0.087826	0.00137415	0.262902	Malaria; Case data; Infectious diseases general; Risk assessment & risk perception; Spatial analyses	1	1	1	1	1	1	1	1	1
Daily Variations in Weather and the Relationship With Physical Activity and Sedentary Time in European 10-to 12-Year-Olds: The ENERGY-Project	Background: The aim of the study was to examine the association of daily variations in rainfall and temperature with sedentary time (ST) and physical activity (PA) in European children. Methods: Children were included from 5 countries (Belgium, Greece, Hungary, the Netherlands, Switzerland) as part of the ENERGY-project. We used cross-sectional data from 722 children aged 10-12 years (47% boys). …	2014	https://dx.doi.org/10.1123/jpah.2012-0102	0.615778	0.0108245	0.00464287	0.899974	Child health; Temporal analyses; Montly rainfall; Exposure; Ambient temperature	Belgium, Netherlands, Hungary, Greece, Switzerland	0	1	0	0	0	0	0	0
Anemia and its associated factors among school-age children living in different climatic zones of Arba Minch Zuria District, Southern Ethiopia	Background: Anemia, defined as a low blood hemoglobin concentration, has been shown to be a major public health concern in low-income countries like Ethiopia. School-age children are the most vulnerable population groups for anemia. The aim of this study was to assess the prevalence of anemia, with consideration of altitudinal variations, and to identify factors associated with anemia among schoo…	2019	https://dx.doi.org/10.1186/s12878-019-0137-4	0.437034	0.0606941	0.00839019	0.302648	Respiratory viruses; Child health; Particulate concentration (air); Age & Sex	Ethiopia	0	0	0	0	0	0	1	0
Hourly electricity consumption in Norwegian households - Assessing the impacts of different heating systems	This paper analyzes how different heating systems affect hourly electricity consumption in detached houses in Norway. Hourly electricity meter data, weather data, and response data from a household survey are merged into a large panel data set, and multiple regression models are applied to isolate the impacts of different heating systems for each hour of the day during the heating period. The res…	2015	https://dx.doi.org/10.1016/j.energy.2015.09.013	0.272281	0.0102415	0.111187	0.0603567	Heat stress; Rural households; Temporal analyses; Energy policy & co-benefits; Modeling & forecasting	1	1	1	1	1	1	1	1	1
Use of MODIS data to assess atmospheric aerosol before, during, and after community evacuations related to wildfire smoke	Wildfires can pose direct and indirect threats to public health via fire and smoke, respectively. Evacuations are used to manage both types of threat given situational information about fires and their behaviour. However, there has been limited documented use of objective remote sensing data to inform the decision-making process. We conduct a retrospective assessment of 41 smoke-related evacuatio…	2015	https://dx.doi.org/10.1016/j.rse.2015.05.017	0.24726	0.0720133	0.00944398	0.597969	Wildfires; Hurricanes; Temporal analyses; Modeling & forecasting; Public health	1	1	1	1	1	1	1	1	1
The importance of health co-benefits in macroeconomic assessments of UK Greenhouse Gas emission reduction strategies	We employ a single-country dynamically-recursive Computable General Equilibrium model to make health-focussed macroeconomic assessments of three contingent UK Greenhouse Gas (GHG) mitigation strategies, designed to achieve 2030 emission targets as suggested by the UK Committee on Climate Change. In contrast to previous assessment studies, our main focus is on health co-benefits additional to thos…	2013	https://dx.doi.org/10.1007/s10584-013-0881-6	0.316973	0.0959803	0.876614	0.0023834	Food insecurity; Rural households; Emissions (Nox & vehicles); Energy policy & co-benefits; Public health	1	1	1	1	1	1	1	1	1
Traffic signatures in suspended dust at pedestrian levels in semiarid zones: Implications for human exposure	Deeper knowledge on dust suspension processes along semiarid zones is critical for understanding potential impacts on human health. Hermosillo city, located in the heart of the Sonoran Desert was chosen to evaluate such impacts. A one-year survey of Total Suspended Particulate Matter (TSPM) was conducted at two different heights (pedestrian and rooftop level). The minimum values of TSPM were repo…	2016	https://dx.doi.org/10.1016/j.atmosenv.2016.05.005	0.287605	0.0364939	0.0258329	0.135299	Dust storms; Particulate matter; Exposure; Seasonality; Particulate concentration (air)	1	1	1	1	1	1	1	1	1
The Dynamical Linkage of Atmospheric Blocking to Drought, Heatwave and Urban Heat Island in Southeastern US: A Multi-Scale Case Study	Atmospheric blocking is a long standing structure stalled in the mid-troposphere which is often associated with extreme weather events such as droughts, heatwaves, flood and cold air outbreak. A striking atmospheric blocking is identified to persist over the US during 13-17 August 2007, exacerbating the existing drought over the Southeastern US. This pronounced blocking event not only intensified…	2018	https://dx.doi.org/10.3390/atmos9010033	0.291449	0.240298	0.00124293	0.739334	Drought; Heatwaves; Heat stress; Extreme weather events; Urban areas	1	1	1	1	1	1	1	1	1
Increases in external cause mortality due to high and low temperatures: evidence from northeastern Europe	The relationship between temperature and mortality is well established but has seldom been investigated in terms of external causes. In some Eastern European countries, external cause mortality is substantial. Deaths owing to external causes are the third largest cause of mortality in Estonia, after cardiovascular disease and cancer. Death rates owing to external causes may reflect behavioural ch…	2017	https://dx.doi.org/10.1007/s00484-016-1270-4	0.903391	0.00266554	0.00511458	0.851187	Death; Cold & extreme temperatures; Temporal analyses; Mortality; Ambient temperature	Estonia	1	1	1	1	1	1	1	1
Is There a Need to Integrate Human Thermal Models with Weather Forecasts to Predict Thermal Stress?	More and more people will experience thermal stress in the future as the global temperature is increasing at an alarming rate and the risk for extreme weather events is growing. The increased exposure to extreme weather events poses a challenge for societies around the world. This literature review investigates the feasibility of making advanced human thermal models in connection with meteorologi…	2019	https://dx.doi.org/10.3390/ijerph16224586	0.294296	0.364869	0.0148103	0.851024	Thermal stress & comfort; Cold & extreme temperatures; Heat stress; Extreme weather events; Modeling & forecasting	1	1	1	1	1	1	1	1	1
Short-term effects of particulate matter in metro cabin on heart rate variability in young healthy adults: Impacts of particle size and source	Background: Metro system has become popular in urban areas. However, short-term effects of size-fractionated particulate matter (PM) on cardiac autonomic function in metro system remain unexplored. Objectives: To explore the contribution of ambient PM to in-cabin PM and investigate the short-term effects of exposure to size-fractionated PM and black carbon (BC) in metro system on cardiac autonomi…	2018	https://dx.doi.org/10.1016/j.envres.2018.07.017	1	0.0103473	0.294519	0.889585	Temporal analyses; Particulate matter; Exposure; Ambient temperature; Particulate concentration (air)	Beijing	1	0	0	0	0	0	0	0
Epidemiology and prevention of heat-related adverse health effects on elderly people	Heat waves increase the morbidity and mortality in Germany, particularly of older patients in need of care. Due to climate change the number of heat waves in Germany will increase threefold by the end of the century. In addition, the proportion of patients at risk will grow due to demographic change. Therefore, the Government and the Federal States have developed recommendations for heat action p…	2019	https://dx.doi.org/10.1007/s00391-019-01594-4	0.297693	0.231014	0.00543442	0.088477	Heatwaves; Patients; Heat stress; General climate change; Risk assessment & risk perception	1	1	1	1	1	1	1	1	1
The impact of weather and storm water management ponds on the transmission of West Nile virus	West Nile virus (WNV) is the most widely distributed arbovirus in the world and the spread is influenced by complex factors including weather conditions and urban environmental settings like storm water management ponds (SWMP). The purpose of this work was to develop an ordinary differential equation model to explore the impacts of SWMP, temperature and precipitation on WNV vector abundance and t…	2017	https://dx.doi.org/10.1098/rsos.170017	0.278932	0.00679034	0.00440305	0.412107	Drinking water quality; Mosquito vector dynamics; Transmission; Modeling & forecasting; Meteorological variables	1	1	1	1	1	1	1	1	1
Existential Anxiety Among Adolescents Exposed to Disaster: Linkages Among Level of Exposure, PTSD, and Depression Symptoms	Exposure to natural disasters can be highly traumatic and have a detrimental effect on youth mental health by threatening the satisfaction of basic human needs and goals. Recent research in adults suggests that exposure to disasters may exacerbate existential anxiety about the meaning of life. The current study expands this investigation to adolescents, who may be particularly vulnerable to the n…	2016	https://dx.doi.org/10.1002/jts.22128	0.314626	0.00434609	0.00341581	0.842456	Symptoms; Hurricanes; Mental health & PTSD; Disaster risk reduction; Exposure	1	1	1	1	1	1	1	1	1
The relationship of the incidence of dengue cases with the precipitation in the urban area of Belém-PA, 2007 to 2011 through multivariate models of time series	It was conducted a mapping study of the areas of incidence and predictions for dengue cases in the urban area of Belém, where the Dengue Incidence Rate (DIR) related to rainfall precipitation was used to forecast dengue occurrences using a multivariate model based on the Box and Jenkins time series methodology. The study period was 5 years (2007-2011). The results of the DIR data analysis and pre…	2018	https://dx.doi.org/10.1590/0102-7786332010	0.723458	0.0432053	0.00606148	0.736407	Dengue; Urban areas; Case data; Disease incidence; Modeling & forecasting	Belém	0	0	1	0	0	0	0	0
Ambient temperature and air quality in relation to small for gestational age and term low birthweight	Background: Exposures to extreme ambient temperature and air pollution are linked to adverse birth outcomes, but the associations with small for gestational age (SGA) and term low birthweight (tLBW) are unclear. We aimed to investigate exposures to site-specific temperature extremes and selected criteria air pollutants in relation to SGA and tLBW. Methods: We linked medical records of 220,572 sin…	2017	https://dx.doi.org/10.1016/j.envres.2017.02.021	0.934766	0.00801222	0.244422	0.934715	Birth & pregnancy; Cold & extreme temperatures; Air pollution; Exposure; Ambient temperature	1	1	1	1	1	1	1	1	1
The disappearing Salton Sea: A critical reflection on the emerging environmental threat of disappearing saline lakes and potential impacts on children's health	Changing weather patterns, droughts and competing water demands are dramatically altering the landscape and creating conditions conducive to the production of wind-blown dust and dust storms. In California, such factors are leading to the rapid shrinking of the Salton Sea, a 345 mile(2) land-locked "sea" situated near the southeastern rural border region known as the Imperial Valley. The region i…	2019	https://dx.doi.org/10.1016/j.scitotenv.2019.01.365	0.574433	0.224826	0.0217269	0.512807	Drought; Dust storms; Drinking water quality; Exposure; Public health	Salton Sea	1	1	1	1	1	1	1	1
Retrospective Analysis of Patient Presentations at the Sydney (Australia) Royal Easter Show from 2012 to 2014	Introduction Comprehensive studies on the relationship between patient demographics and subsequent treatment and disposition at a single mass-gathering event are lacking. The Sydney Royal Easter Show (SRES; Sydney Olympic Park, New South Wales, Australia) is an annual, 14-day, agricultural mass-gathering event occurring around the Easter weekend, attracting more than 800,000 patrons per year. In …	2017	https://dx.doi.org/10.1017/S1049023X16001540	0.217226	0.0237212	0.00608256	0.71302	Occupational injury; Hospital admissions; Patients; Extreme weather events	1	1	1	1	1	1	1	1	1
Environmental Determinants of Aedes albopictus Abundance at a Northern Limit of Its Range in the United States	Aedes albopictus is a vector of arboviruses with high rates of morbidity and mortality. The northern limit of Ae. albopictus in the northeastern United States runs through New York state (NYS) and Connecticut. We present a landscape-level analysis of mosquito abundance measured by daily counts of Ae. albopictus from 338 trap sites in 12 counties during May-September 2017. During the study period,…	2020	https://dx.doi.org/10.4269/ajtmh.19-0244	0.441144	0.0124285	0.00843532	0.897572	Hurricanes; Mosquito vector dynamics; Temporal analyses; Ambient temperature; Particulate concentration (air)	United States, New York, Connecticut, Suffolk, New York City, Nassau	0	0	1	0	0	0	0	0
Application of Numerical Weather Prediction Data to Estimate Infection Risk of Bacterial Grain Rot of Rice in Korea	This study was conducted to evaluate usefulness of numerical weather prediction data generated by the Unified Model (UM) for plant disease forecast. Using the UM06- and UM18-predicted weather data, which were released at 0600 and 1800 Universal Time Coordinated (UTC), respectively, by the Korea Meteorological Administration (K1VIA), disease forecast on bacterial grain rot (BGR) of rice was examin…	2020	https://dx.doi.org/10.5423/PPJ.OA.11.2019.0281	0.17777	0.0816639	0.00671999	0.220474	Farmers & agriculture; Extreme weather events; Infectious diseases general; Modeling & forecasting; Meteorological variables	1	1	1	1	1	1	1	1	1
A random forest model to predict heatstroke occurrence for heatwave in China	Extreme heat events have recently become more frequent and represent an increasing risk of damage to public health. However, the existing prediction of heatwave related health effects has limited representativeness and verification. Our study addressed the prediction of heatstroke occurrences based on three years' data of typical cities of hot temperature in China, and examined the importance ran…	2019	https://dx.doi.org/10.1016/j.scitotenv.2018.09.369	0.800734	0.0503051	0.0482028	0.923909	China; Extreme weather events; Modeling & forecasting; Public health ; Meteorological variables	China	1	0	0	0	0	0	0	0
The impact of ambient fine particulate matter on the blood pressure of an urban population in Shanghai, China: a panel study	OBJECTIVE: To investigate the impact of particulate matter 2.5 (PM2.5) on the blood pressure of urban residents in Shanghai, China.METHODS: A panel study was conducted from May 27(th) to June 5(th) 2014 in a cohort of 30 adults in an urban community. Participants were 50-80 years old, had lived in the community for at least 5 years, and had a good health status. Key exclusion criteria were curren…	2016	https://dx.doi.org/10.3760/cma.j.issn.0253-9624.2016.08.009	0.829893	0.0055254	0.248146	0.857918	Temporal analyses; Particulate matter; Exposure; Age & Sex; Meteorological variables	Shanghai, China	1	0	0	0	0	0	0	0
Schistosomiasis: The Aftermath of 2012 floods in delta state, Southern Nigeria	Objectives: Schistosomiasis which rank second only to malaria in terms of its socioeconomic and public health is a common major public health problems in Nigeria, especially Delta State with the dawn of the recent flooding in the coastal region. This research was therefore conducted to ascertain the status of schistosomiasis among in Internally Displaced Persons (IDPs) and a call for mass treatme…	2015	No DOI available	0.578754	0.112214	0.0178511	0.825106	Respiratory viruses; Drinking water quality; Floods; Age & Sex; Public health	Delta South, Delta North, Nigeria, Katokatz	0	0	0	0	1	0	0	1
Ozone pollution in Chinese cities: Assessment of seasonal variation, health effects and economic burden	The ground-level ozone (O3) concentration in the urban regions of China has become an increasingly noticeable environmental problem in recent years. Many epidemiological studies have reported the association between O3 pollution and mortality, only a few studies have focused on the O3-related mortality and corresponding economic effects at the Chinese city and province level. This study reports t…	2019	https://dx.doi.org/10.1016/j.envpol.2019.01.049	0.819938	0.00363772	0.150616	0.849202	Emissions (ozone); China; Mortality; Exposure; Particulate concentration (air)	China	1	0	0	0	0	0	0	0
Evaluation the urban atmospheric conditions in different cities using comet and micronuclei assay in Tradescantia pallida	In the present study, genotoxicity and mutagenicity were investigated in Tradescantia pallida exposed to vehicular traffic at different sites in a high-altitude tropical climate. During March, May, July, September, and November 2014, a comet assay and micronucleus bioassays were conducted on young inflorescences and leaves of T. pallida collected from twelve towns in the southern region of Mato G…	2017	https://dx.doi.org/10.1016/j.chemosphere.2017.01.136	0.294892	0.00458144	0.00829634	0.413509	Extreme weather events; Montly rainfall; Air pollution; Particulate concentration (air); Meteorological variables	1	1	1	1	1	1	1	1	1
Examination and characterization of key factors to seasonal epidemics of downy mildew in native grape species Vitis davidii in southern China with the use of disease warning systems	Spine grape (Vitis davidii) is a major native grape species cultivated in south central China, and the industry is threatened by downy mildew outbreaks caused by Plasmopara viticola in this rainy and warm region. To examine and characterize the local epidemics of this disease in this region, experiments were conducted in Jingzhou in 2012-2013 with variety Gaoshan-2' and Zhongfang in 2013-2016 wit…	2019	https://dx.doi.org/10.1007/s10658-018-01663-1	0.368587	0.028477	0.00430474	0.799824	Fungal spores; Respiratory viruses; China; Infectious diseases general; Modeling & forecasting	China, Zhongfang, Hunan	1	0	0	0	0	0	0	0
Global Chemical Composition of Ambient Fine Particulate Matter for Exposure Assessment	Epidemiologic and health impact studies are inhibited by the paucity of global, long-term measurements of the chemical composition of fine particulate matter. We inferred PM2.5 chemical composition at 0.1 degrees x 0.1 degrees spatial resolution for 2004-2008 by combining aerosol optical depth retrieved from the MODIS and MISR satellite instruments, with coincident profile and composition informa…	2014	https://dx.doi.org/10.1021/es502965b	0.393448	0.00185034	0.199401	0.478809	Dust storms; Increasing temperatures; Particulate matter; Emissions (Nox & vehicles); Particulate concentration (air)	East China	1	0	0	0	0	0	0	0
Occupant satisfaction with indoor environmental quality and health after energy retrofits of multi-family buildings: Results from INSULAtE-project	Background: Driven by climate change mitigation, EU countries are committed to improve energy efficiency of their building stock by implementing the energy performance of buildings directive (EPBD). Should higher energy efficiency result in better indoor environmental quality (IEQ), this policy could also be seen as an opportunity to improve public health across Europe. Objectives: This paper foc…	2018	https://dx.doi.org/10.1016/j.ijheh.2018.05.009	0.212816	0.0634166	0.117354	0.0172787	Occupational injury; Building design; Thermal stress & comfort; Energy policy & co-benefits; Ambient temperature	1	1	1	1	1	1	1	1	1
Assessing climate driven malaria variability in Ghana using a regional scale dynamical model	Malaria is a major public health challenge in Ghana and adversely affects the productivity and economy of the country. Although malaria is climate driven, there are limited studies linking climate variability and disease transmission across the various agro-ecological zones in Ghana. We used the VECTRI (vector-borne disease community model of the International Centre for Theoretical Physics, Trie…	2017	https://dx.doi.org/10.3390/cli5010020	0.641042	0.0557339	0.0022277	0.827422	Malaria; Transmission; Montly rainfall; Infectious diseases general; Modeling & forecasting	Ghana, Kumasi	0	0	0	0	0	0	0	1
Climate change effect on outdoor ambiences in Iranian cities	In present research work the effect of climate change over the humidex in Iran is analyzed. From this research, we can conclude that the PDIAQ index showed a special sensibility to changes in temperature and relative humidity, hence, it can be an interesting tool, may be even better than the humidex to show the expected effect of climate change in perception of air quality. Thus, it was found tha…	2014	https://dx.doi.org/10.1007/s10661-013-3502-y	0.267872	0.0155073	0.00259488	0.521797	Thermal stress & comfort; Greenhouse pathways; Ambient temperature; General climate change; Meteorological variables	1	1	1	1	1	1	1	1	1
Assessment of the Health Impacts of the 2011 Summer Floods in Brisbane	Objective: To assess the effects of the 2011 floods in Brisbane, Australia, on residents' physical and mental health. Methods: Residents who had been affected by the floods completed a community-based survey that examined the direct impact of flooding on households and their perceived physical and mental health. Outcome variables included overall and respiratory health and mental health outcomes …	2013	https://dx.doi.org/10.1017/dmp.2013.42	0.747576	0.011725	0.0186408	0.826391	Floods; Mental health & PTSD; Rural households; Public health	Brisbane, Australia	1	1	1	1	1	1	1	1
Source apportionment of the oxidative potential of fine ambient particulate matter (PM2.5) in Athens, Greece	The main objective of this studywas chemical characterization and source apportionment of the oxidative potential of ambient PM2.5 samples collected in an urban background area in Athens, Greece. Ambient PM2.5 samples were collected during the summer (June-September) of 2017 andwinter (February-March) of 2018 at a residential, urban background site in the outlying neighborhood of the Demokritos N…	2019	https://dx.doi.org/10.1016/j.scitotenv.2018.11.016	0.451975	0.0127518	0.318583	0.636285	PAH; Particulate matter; Urban areas; Emissions (Nox & vehicles); Particulate concentration (air)	Athens, Greece	0	1	0	0	0	0	0	0
Evidence for changes in the occurrence, frequency or severity of human health impacts resulting from exposure to alien species in Europe: a systematic map	Background: Alien species are frequently considered a serious environmental threat but negative impacts on human health through injury, allergy, or as vectors of disease sometimes have the most dire consequences for human livelihoods. Climate change and the increasing magnitude and frequency of introductions of species across geographic barriers as a result of international trade are likely to ch…	2017	https://dx.doi.org/10.1186/s13750-017-0100-4	0.314109	0.0595733	0.00777359	0.71773	Mosquito vector dynamics; Transmission; Case data; General climate change; Public health	1	1	1	1	1	1	1	1	1
Cost effective adaptation to flood: sanitation interventions in the Gandak river basin, India	The Hindu Kush Himalayan (HKH) region comprises of areas which are highly vulnerable to flood risks. The region faces challenges from multiple non-climate stressors such as poverty, environmental and climate shocks, and inadequate infrastructure. Addressing these deprivations in ways that reduce vulnerability associated with a changing climate are critical for the communities that live here. This…	2019	No DOI available	0.643198	0.129631	0.0373186	0.53702	Floods; Community resilience; Vulnerability; Greenhouse pathways; General climate change	1	1	1	1	1	1	1	1	1
Heat-related thermal sensation, comfort and symptoms in a northern population: the National FINRISK 2007 study	Background: The occurrence of subjective symptoms related to heat strain in the general population is unknown. The present study aimed to describe the temperatures considered to be comfortable or hot and the prevalence of heat-related complaints and symptoms in the Finnish population. Methods: Four thousand and seven men and women aged 25-74 years, participants of the National FINRISK 2007 study,…	2014	https://dx.doi.org/10.1093/eurpub/ckt159	0.389377	0.0233623	0.00414209	0.450003	Thermal stress & comfort; Symptoms; Increasing temperatures; Heat stress; Age & Sex	1	1	1	1	1	1	1	1	1
Dengue fever in Pakistan: a paradigm shift; changing epidemiology and clinical patterns	Dengue fever has huge public health implications and affects over 100 million people worldwide. This review pictures the current situation of Dengue in Pakistan and presents a review of published literature. Pakistan has seen recurrent epidemics of Dengue Fever recently. Unfortunately, these epidemics are becoming more severe in their clinical manifestation. Pakistan experienced large epidemics o…	2015	https://dx.doi.org/10.1177/1757913915599019	0.305565	0.11175	0.0205848	0.493972	Death; Disaster risk reduction; Dengue; Transmission; Public health	1	1	1	1	1	1	1	1	1
INFLUENCE OF SOME METEOROLOGICAL FACTORS ON MORTALITY FROM CARDIO-VASCULAR DISEASES IN THE CITY AND IN THE REGION OF PLOVDIV	The aim of the study is to analyse and to compare the independent and complex influence of some meteorological factors on mortality from cardio-vascular diseases in the city and the region of Plovdiv, including comparison by sex. Maximum number of meteoparameters, nearly 30 have been analysed. Maximum atmospheric pressure is an independent meteofactor of first rate in all types of cardio-vascular…	2013	No DOI available	0.513556	0.00236766	0.0085156	0.645229	Urban areas; Mortality; Infectious diseases general; Age & Sex; Meteorological variables	Plovdiv	0	1	0	0	0	0	0	0
Simulating the impact of climate change on the growth of Chinese fir plantations in Fujian province, China	Background: Climate change represents a considerable source of uncertainty with respect to the long-term health and productivity of Chinese fir (Cunninghamia lanceolata (Lamb.) Hook.) plantations in southeastern China. Methods: We employed the process-based, stand-level model FORECAST Climate to investigate the potential impact of four alternative climate-change scenarios on the long-term growth …	2017	https://dx.doi.org/10.1186/s40490-017-0102-6	0.267377	0.0101622	0.0280231	0.612393	Farmers & agriculture; China; Greenhouse pathways; Modeling & forecasting; General climate change	1	1	1	1	1	1	1	1	1
Assessment of human thermal perception in the hot-humid climate of Dar es Salaam, Tanzania	Dar es Salaam, Tanzania, is a typical African city along the Indian Ocean coast, and therefore an important urban area to examine human thermal perception in the hot-humid tropical climate. Earlier research on human bioclimate at Dar es Salaam indicated that heat stress prevails during the hot season from October to March, peaking between December and February, particularly the early afternoons. …	2017	https://dx.doi.org/10.1007/s00484-016-1192-1	0.221165	0.122476	0.00611914	0.224968	Thermal stress & comfort; Increasing temperatures; Adaptation; Urban areas	1	1	1	1	1	1	1	1	1
Comprehensively assessing the drivers of future air quality in California	In this study we analyze the impact of major drivers of future air quality, both separately and simultaneously, for the year 2035 in three major California air basins: the South Coast Air Basin (SoCAB), the San Francisco Bay Area (SFBA), and the San Joaquin Valley (SJV). A variety of scenarios are considered based on changes in climate-driven meteorological conditions and both biogenic and anthro…	2019	https://dx.doi.org/10.1016/j.envint.2019.02.007	0.824571	0.0142119	0.729964	0.180972	Emissions (ozone); Emissions (Nox & vehicles); Energy policy & co-benefits; Air pollution; General climate change	California	1	1	1	1	1	1	1	1
From Urban Resilience to Abolitionist Climate Justice in Washington, DC	What would abolitionism mean for climate justice? "Resilience" is proposed by experts as a solution to climate change vulnerability. But this prescription tends to focus on adaptation to future external threats, subtly validating embedded processes of racial capitalism that have historically dehumanised and endangered residents and their environments in the first place. This article focuses on ma…	1	https://dx.doi.org/10.1111/anti.12555	0.284372	0.443394	0.0225827	0.31248	Adaptation; Community resilience; Vulnerability; Extreme weather events; General climate change	1	1	1	1	1	1	1	1	1
Predicting surface temperature variation in urban settings using real-time weather forecasts	Densely populated cities experience adverse effects of Urban Heat Island (UHI) including higher numbers of emergency hospital admissions and heat related illnesses. Studying UHI effects and temperature variations has become even more important as global temperatures continue to rise. To better understand UHIs within New York City, an exploratory study was done using a field campaign to measure hi…	2017	https://dx.doi.org/10.1016/j.uclim.2017.04.008	0.345863	0.0425224	0.0032487	0.575492	Heat stress; Urban areas; Ambient temperature; Modeling & forecasting; Spatial analyses	1	1	1	1	1	1	1	1	1
Analysis of the distributions of hourly NO2 concentrations contributing to annual average NO2 concentrations across the European monitoring network between 2000 and 2014	Exposure to nitrogen dioxide (NO2) is associated with negative human health effects, both for short-term "peak" concentrations and from long-term exposure to a wider range of NO2 concentrations. For the latter, the European Union has established an air quality limit value of 40 mu gm(-3) as an annual average. However, factors such as proximity and strength of local emissions, atmospheric chemistr…	2018	https://dx.doi.org/10.5194/acp-18-3563-2018	0.235574	0.0176641	0.0249696	0.282322	Temporal analyses; Emissions (Nox & vehicles); Montly rainfall; Particulate concentration (air); Spatial analyses	1	1	1	1	1	1	1	1	1
Landsat satellite derived environmental metric for mapping mosquitoes breeding habitats in the Nkomazi municipality, Mpumalanga Province, South Africa	The advancement, availability and high level of accuracy of satellite data provide a unique opportunity to conduct environmental and epidemiological studies using remotely sensed measurements. In this study, information derived from remote sensing data is used to determine breeding habitats for Anopheles arabiensis which is the prevalent mosquito species over Nkomazi municipality. In particular, …	2017	https://dx.doi.org/10.1080/03736245.2015.1117012	0.233844	0.183379	0.00415541	0.456063	Drinking water quality; Malaria; Mosquito vector dynamics; Disease incidence; Spatial analyses	1	1	1	1	1	1	1	1	1
The spread pattern and various risk factors of human leptospirosis in Yogyakarta, Indonesia	Yogyakarta is one of the big cities in Indonesia. This city is passed by three rivers that flood annually. This flood emerges disease such as leptospirosis. This disease is spread through Leptospira-contaminated water from the infected urine animals. This study was conducted to know the spread pattern and risk factors leptospirosis in Yogyakarta from 2011 to 2013. The data cases were come from th…	2016	No DOI available	0.332352	0.100813	0.00611521	0.234478	Leptospirosis; Floods; Case data; Risk assessment & risk perception; Spatial analyses	1	1	1	1	1	1	1	1	1
Analysis of exposure to fine particulate matter using passive data from public transport	The city of Santiago experiences extreme pollution events during winter due to particulate matter and the associated health impact depends on the exposure to this pollutant, particularly to PM2.5. We present and apply a method that estimates the exposure of users of the public transport system of Santiago by combining smart card mobility data with measured surface concentrations from the monitori…	2019	No DOI available	0.727544	0.0124604	0.19761	0.531057	Emissions (ozone); Extreme weather events; Particulate matter; Exposure; Particulate concentration (air)	1	1	1	1	1	1	1	1	1
Household transitions to clean energy in a multiprovincial cohort study in China	Knowing how and why households stop using solid-fuel stoves after adopting clean fuels can inform policies for energy transitions. This study shows that in China over one-third and one-fifth of participants suspended use of solid fuel for cooking and heating, respectively, during the past 20 years. Household solid-fuel (biomass, coal) burning contributes to climate change and is a leading health …	2020	https://dx.doi.org/10.1038/s41893-019-0432-x	0.444974	0.019384	0.416735	0.0336682	China; Heat stress; Rural households; Energy policy & co-benefits; Age & Sex	China	1	0	0	0	0	0	0	0
Long-Term Mental Health Among Low-Income, Minority Women Following Exposure to Multiple Natural Disasters in Early and Late Adolescence Compared to Adulthood	High impact experiences following a natural disaster have been shown to influence later psychopathology. Individual-level factors such as age may also contribute to a disaster's impact on mental health, though it is unclear whether young age confers a protective effect or represents a period of increased risk as compared to adulthood. The present study evaluated the influence of adolescent age an…	2015	https://dx.doi.org/10.1007/s10566-015-9311-4	0.346117	0.0309487	0.00647125	0.557025	Hurricanes; Mental health & PTSD; Disaster risk reduction; Age & Sex	1	1	1	1	1	1	1	1	1
A novel mobile monitoring approach to characterize spatial and temporal variation in traffic-related air pollutants in an urban community	Air concentrations of traffic-related air pollutants (TRAPs) vary in space and time within urban communities, presenting challenges for estimating human exposure and potential health effects. Conventional stationary monitoring stations/networks cannot effectively capture spatial characteristics. Alternatively, mobile monitoring approaches became popular to measure TRAPs along roadways or roadside…	2016	https://dx.doi.org/10.1016/j.atmosenv.2016.06.044	0.583953	0.101179	0.118956	0.56172	Community resilience; Urban areas; Air pollution; Particulate concentration (air); Spatial analyses	1	1	1	1	1	1	1	1	1
Seasonal Variation in Biting Rates of Simulium damnosum sensu lato, Vector of Onchocerca volvulus, in Two Sudanese Foci	Background The abundance of onchocerciasis vectors affects the epidemiology of disease in Sudan, therefore, studies of vector dynamics are crucial for onchocerciasis control/elimination programs. This study aims to compare the relative abundance, monthly biting-rates (MBR) and hourly-based distribution of onchocerciasis vectors in Abu-Hamed and Galabat foci. These seasonally-based factors can be …	2016	https://dx.doi.org/10.1371/journal.pone.0150309	0.539007	0.0320023	0.00948762	0.736751	Mosquito vector dynamics; Transmission; Montly rainfall; Seasonality; Spatial analyses	Sudan, Abu-Hamed	0	0	0	1	0	0	0	0
Approaches, barriers, and facilitators to abortion-related work in US health departments: perspectives of maternal and child heath and family planning professionals	Background: Public health agencies in the United States have engaged in abortion-related activities for nearly 50 years. Prior research indicates that, while most state health departments engage in some abortion-related work, their efforts reflect what is required by law rather than the breadth of core public health activities. In contrast, local health departments appear to engage in abortion-re…	2020	https://dx.doi.org/10.1186/s12889-020-8389-2	0.239043	0.56144	0.00621247	0.0318098	Occupational injury; Visits to health care facilities; Community resilience; Public health	1	1	1	1	1	1	1	1	1
Is ambient air pollution associated with onset of sudden infant death syndrome: a case-crossover study in the UK	Objectives Air pollution has been associated with increased mortality and morbidity in several studies with indications that its effect could be more severe in children. This study examined the relationship between short-term variations in criteria air pollutants and occurrence of sudden infant death syndrome (SIDS). Design We used a case-crossover study design which is widely applied in air poll…	2018	https://dx.doi.org/10.1136/bmjopen-2017-018341	0.943482	0.00576982	0.448033	0.819346	Child health; Temporal analyses; Air pollution; Mortality; Exposure	West Midlands	1	1	1	1	1	1	1	1
Using Forecast and Observed Weather Data to Assess Performance of Forecast Products in Identifying Heat Waves and Estimating Heat Wave Effects on Mortality	BACKGROUND: Heat wave and health warning systems are activated based on forecasts of health-threatening hot weather. OBJECTIVE: We estimated heat-mortality associations based on forecast and observed weather data in Detroit, Michigan, and compared the accuracy of forecast products for predicting heat waves. METHODS: We derived and compared apparent temperature (AT) and heat wave days (with heat w…	2014	https://dx.doi.org/10.1289/ehp.1306858	0.880843	0.118082	0.0275688	0.780988	Heatwaves; Increasing temperatures; Temporal analyses; Mortality; Modeling & forecasting	Detroit, Michigan	1	1	1	1	1	1	1	1
A model for the dynamics of malaria in Paria Peninsula, Sucre State, Venezuela	Malaria is a serious public health problem, with close to half of the world population at risk of infection. Mathematical models have been useful to guide malaria control. Most models have assumed that vector population density is constant over time. This assumption can introduce serious errors at time scales where mosquito density is variable. In the present work a model is constructed which tak…	2013	https://dx.doi.org/10.1016/j.ecolmodel.2013.03.005	0.5	0.00998873	0.00650911	0.607438	Respiratory viruses; Malaria; Mosquito vector dynamics; Disease incidence; Modeling & forecasting	Paria Peninsula, Sucre, Venezuela	0	0	1	0	0	0	0	0
Assessing the social and environmental determinants of pertussis epidemics in Queensland, Australia: a Bayesian spatio-temporal analysis	Pertussis epidemics have displayed substantial spatial heterogeneity in countries with high socioeconomic conditions and high vaccine coverage. This study aims to investigate the relationship between pertussis risk and socio-environmental factors on the spatio-temporal variation underlying pertussis infection. We obtained daily case numbers of pertussis notifications from Queensland Health, Austr…	2017	https://dx.doi.org/10.1017/S0950268816003289	0.843371	0.00783225	0.00204097	0.932688	Increasing temperatures; Transmission; Disease incidence; Montly rainfall; Spatial analyses	Queensland, Australia	1	1	1	1	1	1	1	1
Multi-pollutant surface objective analyses and mapping of air quality health index over North America	Air quality, like weather, can affect everyone, but responses differ depending on the sensitivity and health condition of a given individual. To help protect exposed populations, many countries have put in place real-time air quality nowcasting and forecasting capabilities. We present in this paper an optimal combination of air quality measurements and model outputs and show that it leads to sign…	2016	https://dx.doi.org/10.1007/s11869-015-0385-9	0.371773	0.0402767	0.0523354	0.0902203	Air pollution; Modeling & forecasting; Spatial analyses; Public health ; Meteorological variables	USA, Canada	1	1	1	1	1	1	1	1
Delineation of Spatial Variability in the Temperature-Mortality Relationship on Extremely Hot Days in Greater Vancouver, Canada	BACKGROUND: Climate change has increased the frequency and intensity of extremely hot weather. The health risks associated with extemely hot weather are not uniform across affected areas owing to variability in heat exposure and social vulnerability, but these differences are challenging to map with precision. OBJECTIVES: We developed a spatially and temporally stratified case-crossover approach …	2017	https://dx.doi.org/10.1289/EHP224	0.925649	0.0583291	0.00281594	0.990894	Heat stress; Vulnerability; Extreme weather events; Exposure; Spatial analyses	Greater Vancouver, Vancouver, Canada	1	1	1	1	1	1	1	1
The Integrated Spatial Pattern of Child Mortality during the 2012-2016 Drought in La Guajira, Colombia	The El Nino phenomenon in 2012 triggered a drought in La Guajira, Colombia that extended until 2016. In this period, the average child mortality rate in the area reached 23.4 out of 1000. The aim of this paper is to identify the integrated spatial pattern (ISP) of a single indicator in this case; child mortality. At the same time, the ISP identifies causes and priority areas for action. The socio…	2019	https://dx.doi.org/10.3390/su11247190	0.688295	0.0661921	0.0109272	0.895751	Drought; Child health; Rural households; Mortality; Spatial analyses	La Guajira, Colombia	0	0	1	0	0	0	0	0
Analysis of the transmission of visceral leishmaniasis in the Brazilian northeast, during the period 2001-2015	Visceral leishmaniasis (VL) is a major public health problem and a neglected tropical disease according the World Health Organization. The VL disease has a number of factors favorable to its expansion such as geographic extension, populational socio-demographic conditions as well as climate conditions. By considering this scenario the present study aims to identify possible climatic and sociodemo…	2019	https://dx.doi.org/10.11137/2019_4_296_308	0.814327	0.00248939	0.0022852	0.954423	Increasing temperatures; Transmission; Montly rainfall; Spatial analyses; Meteorological variables	Rio de Janeiro	0	0	1	0	0	0	0	0
Mapping and review of leishmaniasis, its vectors and main reservoirs in Iran	Background & Aims: Despite improvements in public health in Iran, cutaneous leishmaniasis has become a growing health issue. About 90% of cutaneous leishmaniasis cases occur in 8 countries including Iran. Kala-azar or visceral leishmaniasis, as an important parasitic disease, is endemic in some areas of Iran. Mapping the distribution of parasitic diseases and determining their relations to geogra…	2015	No DOI available	0.434698	0.0159315	0.00315543	0.51315	Mosquito vector dynamics; Case data; Infectious diseases general; Spatial analyses; Public health	Iran, Zagros	0	0	0	0	0	1	0	0
The effect of high indoor temperatures on self-perceived health of elderly persons	Introduction: Exposure to high ambient temperatures leads to an increase in mortality and morbidity, especially in the elderly. This relationship is usually assessed with outdoor temperature, even though the elderly spend most of their time indoors. Our study investigated the relationship between indoor temperature and heat-related health problems of elderly individuals. Material and methods: The…	2016	https://dx.doi.org/10.1016/j.envres.2015.12.012	0.727559	0.0318556	0.00510914	0.818247	Building design; Symptoms; Increasing temperatures; Heat stress; Ambient temperature	Netherlands	1	1	1	1	1	1	1	1
The association of wildfire smoke with respiratory and cardiovascular emergency department visits in Colorado in 2012: a case crossover study	Background: In 2012, Colorado experienced one of its worst wildfire seasons of the past decade. The goal of this study was to investigate the relationship of local PM2.5 levels, modeled using the Weather Research and Forecasting Model with Chemistry, with emergency department visits and acute hospitalizations for respiratory and cardiovascular outcomes during the 2012 Colorado wildfires. Methods:…	2016	https://dx.doi.org/10.1186/s12940-016-0146-8	0.856308	0.00306014	0.0282778	0.933771	Wildfires; Visits to health care facilities; Temporal analyses; Particulate matter; Modeling & forecasting	Colorado	1	1	1	1	1	1	1	1
Ship emissions inventory, social cost and eco-efficiency in Shanghai Yangshan port	This study estimated both the in-port ship emissions inventory (CO2, CH4, N2O, PM10, PM2.5, NOx, SOx, CO, and HC) and the emission associated social cost in Yangshan port of Shanghai. A sophisticated activity-based methodology, supported by the ship-by-ship and real-time data from the modern automatic identification system (AIS), was introduced to obtain accurate estimates of ship emissions. The …	2014	https://dx.doi.org/10.1016/j.atmosenv.2013.10.006	0.413612	0.00851827	0.800294	0.0248109	Particulate matter; Emissions (Nox & vehicles); Energy policy & co-benefits	Shanghai, Yangshan	1	0	0	0	0	0	0	0
How effective is 'greening' of urban areas in reducing human exposure to ground-level ozone concentrations, UV exposure and the 'urban heat island effect'? A protocol to update a systematic review	Background: The impact of climate change on public health may occur through a number of main pathways including increased temperature, ground-level ozone levels and ultra-violet radiation, which have a range of consequences for human health. One strategy for adaptation to the predicted effects of climate change on health that has been proposed, is to 'green' urban areas, essentially by increasing…	2016	https://dx.doi.org/10.1186/s13750-016-0054-y	0.393122	0.0949979	0.0052681	0.607233	Emissions (ozone); Urban areas; Exposure; General climate change; Public health	1	1	1	1	1	1	1	1	1
The evolution of temperature extremes in the Gaspé Peninsula, Quebec, Canada (1974–2013)	The majority of natural hazards that affect Canadian territory are the result of extreme climate and weather conditions. Among these weather hazards, some can be calculated from the application of thresholds for minimum and maximum temperatures at a daily or monthly timescale. These thermal indices allowed the prediction of extreme conditions that may have an impact on the human population by aff…	2017	https://dx.doi.org/10.1007/s00704-016-1859-x	0.390194	0.00882698	0.00235248	0.568064	Thermal stress & comfort; Extreme weather events; Montly rainfall; Ambient temperature; Meteorological variables	Quebec, Canada	1	1	1	1	1	1	1	1
Development of outdoor exposure model of traffic-related air pollution for epidemiologic research in Japan	We developed an exposure estimation model for an epidemiological study on the effect of traffic-related air pollutants on respiratory diseases. The model estimates annual average outdoor concentration of nitrogen oxides (NOx) and elemental carbon (EC). The model is composed of three nested plume dispersion type submodels treating different spatial scales from a few meters to tens of kilometers. T…	2013	https://dx.doi.org/10.1038/jes.2013.29	0.223543	0.025473	0.266623	0.233792	Emissions (Nox & vehicles); Exposure; Particulate concentration (air); Modeling & forecasting; Spatial analyses	1	1	1	1	1	1	1	1	1
Historical damaging flood records for 1871-2011 in Northern Portugal and underlying atmospheric forcings	A long time series of damaging flood records in Northern Portugal for 1871-2011, gathered from a large number of documentary sources, is analyzed. The relationships between damaging floods (DFs) and relevant circulation weather types (CWTs) are also assessed. The DFs database has 1861 records and CWTs are identified using the 20th century reanalysis dataset v2. A coefficient of effectiveness (CE)…	2015	https://dx.doi.org/10.1016/j.jhydrol.2015.10.011	0.357808	0.00731329	0.00597349	0.434402	Floods; Extreme weather events; Temporal analyses; Seasonality; Meteorological variables	Portugal, Douro	0	1	0	0	0	0	0	0
Ambient temperature, seasonal influenza and risk of cardiovascular disease in a subtropical area in Southern China	Background: Given the regular winter recurrence of influenza epidemics and the biologically plausible association between seasonal influenza and cardiovascular events, researchers assumed a valid and reliable influenza forecast could envision the timing and burden of winter surge in cardiovascular (CVD) hospitalizations. This, however, is well justified only in temperate regions. In this study, w…	2020	https://dx.doi.org/10.1016/j.envres.2020.109546	0.94645	0.00148459	0.0122128	0.936972	Influenza; Hospital admissions; Ambient temperature; Seasonality; Risk assessment & risk perception	1	1	1	1	1	1	1	1	1
The relationship between experience and training with nurses knowledge in the pre-disaster phase	Indonesia’s territory is in a condition with a high risk of natural disasters. On average every day five disasters occur in Indonesia. Disaster is a phenomenon that can appear anywhere, anytime, and to anyone with a sudden process of occurrence. Reducing the impact of disasters requires preparation through disaster management activities in the pre-disaster phase. Nurses have a big role in the pre…	2019	https://dx.doi.org/10.5958/0976-5506.2019.02189.2	0.214154	0.0268004	0.00368515	0.320848	Disaster risk reduction; Risk assessment & risk perception; Age & Sex; Public health	1	1	1	1	1	1	1	1	1
Photochemical impacts of haze pollution in an urban environment	Rapid economic growth in China over the past 30 years has resulted in significant increases in the concentrations of small particulates (PM2.5) over the city of Beijing. In addition to health problems, high aerosol loading can impact visibility and thus reduce photolysis rates over the city, leading to potential implications for photochemistry. Photolysis rates are highly sensitive not only to th…	2019	https://dx.doi.org/10.5194/acp-19-9699-2019	0.42314	0.00715895	0.196046	0.559592	China; Particulate matter; Energy policy & co-benefits; Seasonality; Particulate concentration (air)	China, Beijing	1	0	0	0	0	0	0	0
Indoor thermal condition in urban heat island: Comparison of the artificial neural network and regression methods prediction	A side effect of urbanization, urban heat island (UHI), is well known in increases of ambient air temperature. This increase further leads to a rise in indoor environment temperature, reduction of thermal comfort, increase of cooling demand, and heat related morbidity and mortality especially among vulnerable people such as the elderlies and those living in poorly ventilated buildings. Thus, it i…	2014	https://dx.doi.org/10.1016/j.enbuild.2014.03.018	0.268006	0.581442	0.00906173	0.478208	Building design; Thermal stress & comfort; Urban areas; Ambient temperature; Modeling & forecasting	1	1	1	1	1	1	1	1	1
Integrating smart-phone based momentary location tracking with fixed site air quality monitoring for personal exposure assessment	Epidemiological studies investigating relationships between environmental exposures from air pollution and health typically use residential addresses as a single point for exposure, while environmental exposures in transit, at work, school or other locations are largely ignored. Personal exposure monitors measure individuals' exposures over time; however, current personal monitors are intrusive a…	2015	https://dx.doi.org/10.1016/j.scitotenv.2014.11.022	0.239597	0.0113652	0.087089	0.26933	Building design; Air pollution; Exposure; Particulate concentration (air); Spatial analyses	1	1	1	1	1	1	1	1	1
Assessing environmental factors associated with regional schistosomiasis prevalence in Anhui Province, Peoples' Republic of China using a geographical detector method	Background: Schistosomiasis is a water-borne disease caused by trematode worms belonging to genus Schistosoma, which is prevalent most of the developing world. Transmission of the disease is usually associated with multiple biological characteristics and social factors but also factors can play a role. Few studies have assessed the exact and interactive influence of each factor promoting schistos…	2017	https://dx.doi.org/10.1186/s40249-017-0299-x	0.232701	0.0315681	0.00659082	0.415459	Infectious diseases general; Risk assessment & risk perception; Age & Sex; Spatial analyses; Meteorological variables	1	1	1	1	1	1	1	1	1
Characterization of Indoor Temperature and Humidity in Low-income Residences over a Year in Seoul, Korea	People spend the majority of their time in indoor environments. Maintaining adequate indoor temperature and humidity is necessary to support health and improve quality of life. However, people with low incomes can be vulnerable because they may not be able to use effective cooling and heating systems in their homes. In this study, the indoor temperature and humidity in low-income residences over …	2017	https://dx.doi.org/10.5572/ajae.2017.11.3.184	0.337859	0.0676724	0.00950319	0.26174	Building design; Cold & extreme temperatures; Increasing temperatures; Heat stress; Ambient temperature	1	1	1	1	1	1	1	1	1
Evaluating the Impact of Environmental Temperature on Global Highly Pathogenic Avian Influenza (HPAI) H5N1 Outbreaks in Domestic Poultry	The emergence and spread of highly pathogenic avian influenza (HPAI) A virus subtype H5N1 in Asia, Europe and Africa has had an enormously socioeconomic impact and presents an important threat to human health because of its efficient animal-to-human transmission. Many factors contribute to the occurrence and transmission of HPAI H5N1 virus, but the role of environmental temperature remains poorly…	2014	https://dx.doi.org/10.3390/ijerph110606388	0.339255	0.00722431	0.00362092	0.617806	Influenza; Increasing temperatures; Transmission; Ambient temperature; Risk assessment & risk perception	1	1	1	1	1	1	1	1	1
Changing the urban design of cities for health: The superblock model	Background: Car-dependent city planning has resulted in high levels of environmental pollution, sedentary lifestyles and increased vulnerability to the effects of climate change. The Barcelona Superblock model is an innovative urban and transport planning strategy that aims to reclaim public space for people, reduce motorized transport, promote sustainable mobility and active lifestyles, provide …	2020	https://dx.doi.org/10.1016/j.envint.2019.105132	1	0.0888309	0.766413	0.57623	Death; Heat stress; Urban areas; Energy policy & co-benefits; Public health	Barcelona	0	1	0	0	0	0	0	0
Motorized transportation as a pressure on wellness in expanding cities	Objective To analyze the pathologies generated by motorized transportation in the context of urban expansion. Methodology This is a documental study based in the beginning on specialized scientific articles, followed by consultations of book-sources and databases and, thirdly, in local newspaper articles. In addition, it involved a systematic reflection on the judgment of experts in environmental…	2015	https://dx.doi.org/10.15446/rsap.v17n2.44511	0.192936	0.0521845	0.0105582	0.14737	Child health; Vulnerability; Urban areas; Risk assessment & risk perception; Public health	1	1	1	1	1	1	1	1	1
Correlation between health discomforts and temperature steps in winter of China	The investigation was carried out in typical wintertime (January 2016) of China. Relationships between health discomforts, which includes physiological effects to the nervous system, digestive system, respiratory system, skin and mucous membranes, and temperature steps were analyzed with the adjustment of subjects' anthropometric information. The Odds Ratio (OR) was applied to evaluate the possib…	2017	https://dx.doi.org/10.1016/j.buildenv.2016.11.038	0.385083	0.0388892	0.00914833	0.339085	Thermal stress & comfort; Cold & extreme temperatures; China; Seasonality; Age & Sex	China	1	0	0	0	0	0	0	0
Heat and risk of myocardial infarction: hourly level case-crossover analysis of MINAP database	Objective To quantify the association between exposure to higher temperatures and the risk of myocardial infarction at an hourly temporal resolution. Design Case-crossover study. Setting England and Wales Myocardial Ischaemia National Audit Project (MINAP) database. Participants 24 861 hospital admissions for myocardial infarction occurring in 11 conurbations during the warmest months (June to Au…	2012	https://dx.doi.org/10.1136/bmj.e8050	0.710971	0.0171477	0.0159866	0.436421	Increasing temperatures; Hospital admissions; Exposure; Ambient temperature; Risk assessment & risk perception	1	1	1	1	1	1	1	1	1
High Temperature as a Risk Factor for Infectious Diarrhea in Shanghai, China	Background: Recent studies indicate that ambient temperature could be a risk factor for infectious diarrhea, but evidence for such a relation is limited in China. Methods: We investigated the short-term association between daily temperature and physician-diagnosed infectious diarrhea during 2008-2010 in Shanghai, China. We adopted a time-series approach to analyze the data and a quasi-Poisson reg…	2013	https://dx.doi.org/10.2188/jea.JE20130012	0.754595	0.025722	0.0234946	0.737501	Visits to health care facilities; China; Infectious diseases general; Ambient temperature; Risk assessment & risk perception	Shanghai, China	1	0	0	0	0	0	0	0
Seasonal variations of hyponatremia in the emergency department: Age-related changes	Study objective: We investigated seasonal prevalence of hyponatremia in the emergency department (ED). Design: A cross-sectional study using clinical chart review. Setting: University Hospital ED, with approximately 28 000 patient visits a year. Type of participants: We reviewed 15 049 patients, subdivided in 2 groups: the adult group consisting of 9822 patients aged between 18 and 64 years old a…	2017	https://dx.doi.org/10.1016/j.ajem.2017.01.018	1	0.27686	0.00894075	0.944359	Visits to health care facilities; Drinking water quality; Patients; Seasonality; Age & Sex	1	1	1	1	1	1	1	1	1
The microbiological condition of public air in the city during autumn and winter	Introduction: Microorganisms live in most environments, and one of the most common is air. Bacteria, viruses, and fungi occur as bioaerosols, which allows them to spread. Airborne bacteria are potentially pathogenic, especially in areas densely populated by people. Aim of the research: To analyse the microbiological air pollution in different public places - busy streets, a city park, a cinema, a…	2019	https://dx.doi.org/10.5114/ms.2019.88418	1	0.0619867	0.0646422	0.871342	Fungal spores; Case data; Air pollution; Ambient temperature; Age & Sex	Kielce	0	1	0	0	0	0	0	0
Short-term associations between size-fractionated particulate air pollution and COPD mortality in Shanghai, China	Particulate air pollution is a continuing challenge in China, and its adverse effects on chronic obstructive pulmonary disease (COPD) have been widely reported. However, epidemiological evidence on the associations between size-fractionated particle number concentrations (PNCs) and COPD mortality is limited. In this study, we utilized a time-series approach to investigate the associations between…	2020	https://dx.doi.org/10.1016/j.envpol.2019.113483	0.754548	0.00278977	0.0841408	0.917328	Cold & extreme temperatures; China; Air pollution; Mortality; Particulate concentration (air)	Shanghai, China	1	0	0	0	0	0	0	0
Human-biometeorological conditions during heat waves in Poland	The primary objective of the paper was the description of human-biometeorological conditions during heat waves in Poland in the years 1966-2018. The description is based on the human-biometeorological index Physiologically Equivalent Temperature (PET). The research was based on data obtained from the Institute of Meteorology and Water Management-National Research Institute for 30 stations in Pola…	1	https://dx.doi.org/10.1002/joc.6503	0.451988	0.017286	0.00203613	0.390467	Thermal stress & comfort; Heatwaves; Increasing temperatures; Heat stress; Case data	Poland	0	1	0	0	0	0	0	0
Mind the weather: a report on inter-annual variations in entomological data within a rural community under insecticide-treated wall lining installation in Kwara State, Nigeria	Background: Entomological indices within a specific area vary with climatic factors such as rainfall, temperature and relative humidity. Contributions of such weather parameter fluctuations to the changes in entomological data obtained within a community under implementation of a promising vector control intervention should be taken into account. This study reports on inter-annual changes in ento…	2018	https://dx.doi.org/10.1186/s13071-018-3078-z	0.426671	0.0156612	0.0178491	0.761425	Mosquito vector dynamics; Community resilience; Montly rainfall; Particulate concentration (air); Age & Sex	Kwara	0	0	0	0	0	0	0	1
High-risk mesothelioma relation to meteorological and geological condition and distance from naturally occurring asbestos	Objectives: Very few studies have investigated the incidence and risk of malignant mesothelioma (MM) associated with distinct sources of asbestos exposure, especially exposure to naturally occurring asbestos (NOA). Methods: Subjects were MM, lung, and breast cancer patients who were diagnosed and followed in Diyarbakir Province between 2008 and 2013. The birthplaces of patients were displayed on …	2016	https://dx.doi.org/10.1007/s12199-015-0501-3	0.23693	0.0070823	0.0324322	0.299835	Patients; Disease incidence; Exposure; Risk assessment & risk perception; Meteorological variables	1	1	1	1	1	1	1	1	1
Indoor temperature and health: a global systematic review	Objectives: The objective of this study was to identify and appraise evidence on the direct and indirect impacts of high indoor temperatures on health; the indoor temperature threshold at which the identified health impacts are observed; and to summarise the evidence for establishing a maximum indoor temperature threshold for health. Study design: This is a systematic literature review and narrat…	2020	https://dx.doi.org/10.1016/j.puhe.2019.09.005	1	0.286846	0.00584437	0.931272	Building design; Symptoms; Increasing temperatures; Ambient temperature; Public health	1	1	1	1	1	1	1	1	1
Online sequential monitoring of spatio-temporal disease incidence rates	Online sequential monitoring of the incidence rates of chronic or infectious diseases is critically important for public health. Governments have invested a great amount of money in building global, national and regional disease reporting and surveillance systems. In these systems, conventional control charts, such as the cumulative sum (CUSUM) and the exponentially weighted moving average (EWMA)…	1	https://dx.doi.org/10.1080/24725854.2019.1696496	0.259897	0.111086	0.00142564	0.180676	Disease incidence; Infectious diseases general; Modeling & forecasting; Spatial analyses; Public health	1	1	1	1	1	1	1	1	1
An analysis of heat effects in different subpopulations of Bangladesh	A substantial number of epidemiological studies have demonstrated an association between atmospheric conditions and human all-cause as well as cause-specific mortality. However, most research has been performed in industrialised countries, whereas little is known about the atmosphere-mortality relationship in developing countries. Especially with regard to modifications from non-atmospheric condi…	2014	https://dx.doi.org/10.1007/s00484-013-0668-5	0.611073	0.0322689	0.00335982	0.904925	Death; Heat stress; Mortality; Ambient temperature; Age & Sex	Bangladesh	0	0	0	0	0	1	0	0
The Clean Air Act's Blind Spot: Microclimates and Hotspot Pollution	f The Clean Air Act (CAA) has delivered enormous pollution reductions in its almost fifty-year history, produced huge health benefits, and saved thousands of lives. Its ambient focus has led to the almost complete elimination of lead and dramatic drops in, the other pollutants it regulates. Nevertheless, the CAA has a major blind spot: small "microclimates" that contain levels of deadly pollutant…	2018	No DOI available	0.486433	0.0666066	0.901368	0.0773042	Asthma; Community resilience; Energy policy & co-benefits; Air pollution; Public health	1	1	1	1	1	1	1	1	1
Avoided Heat-Related Mortality through Climate Adaptation Strategies in Three US Cities	Heat-related mortality in US cities is expected to more than double by the mid-to-late 21st century. Rising heat exposure in cities is projected to result from: 1) climate forcings from changing global atmospheric composition; and 2) local land surface characteristics responsible for the urban heat island effect. The extent to which heat management strategies designed to lessen the urban heat isl…	2014	https://dx.doi.org/10.1371/journal.pone.0100852	0.824285	0.0664764	0.0110163	0.846982	Heat stress; Greenhouse pathways; Urban areas; Mortality; General climate change	Atlanta, Philadelphia, Pennsylvania, Phoenix, Georgia	0	0	0	1	0	0	0	0
Characteristics, toxicity, source identification and seasonal variation of atmospheric polycyclic aromatic hydrocarbons over East India	Atmospheric PM2.5-bound polycyclic aromatic hydrocarbons (PAHs) were analyzed over urban and rural sites during January to December 2018. Total annual average concentration of PM2.5 was 74.41 +/- 24.96 mu g/m(3) over urban and 52.03 +/- 13.11 mu g/m(3) over rural site during study time. The annual average concentration of PM2.5 over urban and rural atmospheres were found approximately twice in ur…	2020	https://dx.doi.org/10.1007/s11356-019-06882-5	0.523917	0.00555417	0.0638693	0.745109	PAH; Particulate matter; Urban areas; Particulate concentration (air)	1	1	1	1	1	1	1	1	1
Characterization of wheat production using earth-based observations: a case study of Meru County, Kenya	This research demonstrates the use of Earth-based observations to evaluate factors affecting wheat production. In Kenya, there has been an over-reliance on maize production and this cannot feed the increasing population hence a need to shift to wheat to enhance food security. Wheat farming is faced with the problem of climate change, drought, fertilizer application, pests and diseases, and low pr…	2020	https://dx.doi.org/10.1007/s40808-019-00699-4	0.155549	0.00536771	0.00198179	0.747785	Drought; Food insecurity; Farmers & agriculture; Montly rainfall; Seasonality	1	1	1	1	1	1	1	1	1
Air pollution terrain nexus: A review considering energy generation and consumption	Air pollution caused by energy generation and consumption is both a global as well as localised issue. It contributes to global warming along with degradation in human health, ecosystem health, local and global sustainable development. About 75% of the global GHG emissions, 66% of NOx emissions and most of the PM emissions are from energy sectors. Energy sectors have also been reported as the mai…	2019	https://dx.doi.org/10.1016/j.rser.2019.01.049	0.341685	0.00671159	0.783744	0.0228925	China; Emissions (Nox & vehicles); Energy policy & co-benefits; Air pollution; Public health	1	1	1	1	1	1	1	1	1
A comparative analysis of psychological trauma experienced by children and young adults in two scenarios: evacuation after a natural disaster vs forced migration to escape armed conflict	Objectives: Little is known about the psychological trauma experienced by children and young adults (CYAs) following displacement after natural disasters vs migration from conflict zones. In both instances, the decision to leave is usually cast by the family, and the life of CYAs is suddenly disrupted by external circumstances. Study design: An anonymous survey. Methods: The same survey instrumen…	2018	https://dx.doi.org/10.1016/j.puhe.2018.03.012	0.318885	0.118028	0.00698402	0.622707	Hurricanes; Mental health & PTSD; Child health; Disaster risk reduction; Age & Sex	1	1	1	1	1	1	1	1	1
Seasonal variation in size estimates of Aedes albopictus population based on standard mark-release-recapture experiments in an urban area on Reunion Island	The implementation of the sterile insect technique for area-wide vector control requires that natural population density be accurately estimated to determine both the appropriate time to treat and the adequate number of sterile males for release. Herein, we used mark-release-recapture (MRR) to derive seasonal abundance estimates of Aedes albopictus population sizes within a delimited geographical…	2015	https://dx.doi.org/10.1016/j.actatropica.2014.12.011	0.322025	0.00508617	0.00934406	0.931193	Mosquito vector dynamics; Seasonality; Modeling & forecasting; Age & Sex; Meteorological variables	1	1	1	1	1	1	1	1	1
Epidemic dynamics of respiratory syncytial virus in current and future climates	A key question for infectious disease dynamics is the impact of the climate on future burden. Here, we evaluate the climate drivers of respiratory syncytial virus (RSV), an important determinant of disease in young children. We combine a dataset of county-level observations from the US with state-level observations from Mexico, spanning much of the global range of climatological conditions. Using…	2019	https://dx.doi.org/10.1038/s41467-019-13562-y	1	0.0149183	0.0209286	0.988269	Influenza; Respiratory viruses; Greenhouse pathways; Transmission; Infectious diseases general	Mexico	0	0	1	0	0	0	0	0
A GIS-Based Artificial Neural Network Model for Spatial Distribution of Tuberculosis across the Continental United States	Despite the usefulness of artificial neural networks (ANNs) in the study of various complex problems, ANNs have not been applied for modeling the geographic distribution of tuberculosis (TB) in the US. Likewise, ecological level researches on TB incidence rate at the national level are inadequate for epidemiologic inferences. We collected 278 exploratory variables including environmental and a br…	2019	https://dx.doi.org/10.3390/ijerph16010157	0.306673	0.0112917	0.0017894	0.216968	Disease incidence; Infectious diseases general; Modeling & forecasting; Spatial analyses	1	1	1	1	1	1	1	1	1
Measuring Mosquito-borne Viral Suitability in Myanmar and Implications for Local Zika Virus Transmission.	Introduction: In South East Asia, mosquito-borne viruses (MBVs) have long been a cause of high disease burden and significant economic costs. While in some SEA countries the epidemiology of MBVs is spatio-temporally well characterised and understood, in others such as Myanmar our understanding is largely incomplete.; Materials and Methods: Here, we use a simple mathematical approach to estimate a…	2018	https://dx.doi.org/10.1371/currents.outbreaks.7a6c64436a3085ebba37e5329ba169e6	0.505518	0.0217817	0.0138592	0.60874	Thermal stress & comfort; Transmission; Case data; Spatial analyses; Public health	Thailand, Myanmar	0	0	0	0	1	0	0	0
Monitoring of anamorphic fungal spores in Madeira region (Portugal), 2003-2008	Seven years of aeromycological study was performed in the city of Funchal with the purpose to determine the anamorphic spore content of this region and its relationship to meteorological factors. The sampling was carried out with a Hirst-type volumetric spore trap following well-established guidelines. A total of 17,586 anamorphic fungal spores were recorded during the studied period, attaining a…	2016	https://dx.doi.org/10.1007/s10453-015-9400-8	0.476479	0.0142592	0.00842475	0.806588	Fungal spores; Montly rainfall; Seasonality; Age & Sex	Madeira, Portugal, Funchal	0	1	0	0	0	0	0	0
Flood vulnerability indices and emergency management planning in the Yazoo Basin, Mississippi	The alluvial plain of the Yazoo Basin lies in part of the Lower Mississippi River Valley in the south-central United States. The Great Flood of 1927 inundated a large part of the Yazoo Basin and was, until Hurricane Katrina struck the Gulf Coast in 2005, the worst natural disaster economically to have occurred in the United States. It would be naive to believe that a major flood could not recur i…	2016	https://dx.doi.org/10.1016/j.ijdrr.2016.03.012	0.180699	0.0589553	0.00880339	0.549388	Hurricanes; Floods; Vulnerability; Modeling & forecasting; Spatial analyses	1	1	1	1	1	1	1	1	1
Transmission model of dengue virus by Aedes aegypti and Aedes albopictus	Mathematical models are used for describing many diseases. Dengue disease is occurred by biting of infected Aedes aegypti and Aedes albopictus mosquitoes. Dengue outbreak is found during the rainy season. Each Aedes mosquito has the different dengue outbreaks and they depend on the temperature and areas. The standard dynamical modeling method is used in this study. The SIR (susceptible-infectedre…	2013	No DOI available	0.549034	0.0048974	0.0038945	0.883083	Mosquito vector dynamics; Dengue; Transmission; Infectious diseases general; Modeling & forecasting	India	0	0	0	0	0	1	0	0
Foci of enterobiasis and ascariasis in the Świȩtokrzyskie Province in 2005-2009	Cosmopolitical pinworm (Enterobius vermicularis) and human ascaris (Ascaris lumbricoides) are the most often nematode parasitising in human gastrointestinal tract all over the world. Pinworm are more common in temperate climatic zones of developed countries of Europe and the United States, whereas human ascaris is the most often in developing countries of Central and South America, Africa and Asi…	2013	https://dx.doi.org/10.12923/j.2084-980X/26.2/a.02	0.192859	0.0294946	0.0134662	0.271418	Respiratory viruses; Drinking water quality; Case data; Disease incidence; Spatial analyses	1	1	1	1	1	1	1	1	1
The Role of Public Health Within the United Nations Post-2015 Framework for Disaster Risk Reduction	This article explores the role of public health systems before, during, and after disasters, particularly within the scope of the United Nations Post-2015 Framework for Disaster Risk Reduction. It also examines the role of scientific and technological developments in assisting with improving the resilience of public health professionals and the communities they work in. In addition, it explores h…	2015	https://dx.doi.org/10.1007/s13753-015-0036-7	0.522387	0.655869	0.0111239	0.487751	Disaster risk reduction; Community resilience; Energy policy & co-benefits; Risk assessment & risk perception; Public health	1	1	1	1	1	1	1	1	1
Climate change and health in Iran: a narrative review	Background The consequences of climate change are highly impeding the achievement of Sustainable Development Goals (SDGs) anywhere, especially in low and middle-income countries. While climate change scales up, its health-related risks increase, which in turn leads to cause new challenges for public health. As a second largest country of the Eastern Mediterranean Region of World Health Organizati…	2020	https://dx.doi.org/10.1007/s40201-020-00462-3	0.760575	0.749765	0.0591701	0.886883	Adaptation; Extreme weather events; Infectious diseases general; General climate change; Public health	Iran	0	0	0	0	0	1	0	0
Public health significance of invasive mosquitoes in Europe	There are currently five invasive Aedes mosquito species known to be established in Europe, namely Aedes albopictus, Aedes aegypti, Aedes japonicus, Aedes atropalpus and Aedes koreicus. Aedes albopictus and Aedes aegypti are the incriminated vectors in the recent outbreaks of chikungunya and dengue fever in Europe. However, both laboratory experiments and field observations indicate that these in…	2013	https://dx.doi.org/10.1111/1469-0691.12189	0.493246	0.0173983	0.0114749	0.856735	Mosquito vector dynamics; Dengue; Transmission; Infectious diseases general	1	1	1	1	1	1	1	1	1
Skill of precipitation projectionin the Chao Phraya river Basinby multi-model ensemble CMIP3-CMIP5	Weather and climate extremes are of many types and they result in various physical and environmental impacts. The massive flooding and inundation in the Chao Phraya River basin, in Thailand, caused serious damage to various activities for a prolonged period of time. The consequence of 2011 great flood was a total of 815 deaths and has been recorded as the most economic damage (US$45.7 billion). T…	2016	https://dx.doi.org/10.1016/j.wace.2016.03.001	0.237682	0.00214033	0.0153328	0.443263	Floods; Extreme weather events; Greenhouse pathways; Modeling & forecasting; Spatial analyses	1	1	1	1	1	1	1	1	1
Ambient Temperature and Early Delivery of Singleton Pregnancies	BACKGROUND: Extreme temperature is associated with adverse birth outcomes but it is unclear whether it increases early delivery risk. OBJECTIVES: We aimed to determine the association between ambient temperature and early delivery. METHODS: Medical records from 223,375 singleton deliveries from 12 U.S. sites were linked to local ambient temperature. Exposure to hot (> 90th percentile) or cold (< …	2017	https://dx.doi.org/10.1289/EHP97	0.757193	0.0206947	0.0183948	0.839578	Birth & pregnancy; Cold & extreme temperatures; Exposure; Ambient temperature; Risk assessment & risk perception	1	1	1	1	1	1	1	1	1
Assessing climate change projections and impacts on Central Malawi's maize yield: The risk of maladaptation	Malawi is listed as a Low-Income Food-Deficit Country (LIFDC) by the United Nations (UN), with high levels of poverty, malnutrition, and undernutrition. The maize grown in the Central Region of Malawi represents approximately a quarter of the total Malawian population's calorie intake, is a large source of local income, and a significant contributor to the country's Gross Domestic Product (GDP). …	2020	https://dx.doi.org/10.1016/j.scitotenv.2019.134845	0.152516	0.036159	0.0201321	0.541577	Food insecurity; Farmers & agriculture; Increasing temperatures; Extreme weather events; Greenhouse pathways	1	1	1	1	1	1	1	1	1
Volcanic emissions and air pollution: Forecasts from time series models	The Kilauea volcano in Hawai'i has been erupting continuously since 1983. The eruptions are a major source of air pollution. Sulfur oxides released from the volcano react with sunlight, atmospheric gases and aerosols, and convert to fine particles. The resulting volcanic smog, known as vog, is a recognized health hazard. Data sets for volcanic emissions, sulfur dioxide gas and particulate matter …	2019	https://dx.doi.org/10.1016/j.aeaoa.2018.100001	0.613126	0.00605455	0.224518	0.142824	Temporal analyses; Emissions (Nox & vehicles); Air pollution; Particulate concentration (air); Modeling & forecasting	1	1	1	1	1	1	1	1	1
Incidence of Hot Tap Water Scalds After the Introduction of Regulations in Ontario	Hot water scalds can be quite debilitating for a prolonged period of time. It has been previously determined that the severity of hot water scalds increases in a logarithmic trend with water temperature, which has led to legislations requiring changes to the physical environment to reduce the temperature of hot water. In September 2004, Ontario changed its Building Code, requiring all new or reno…	2013	https://dx.doi.org/10.1097/BCR.0b013e3182789057	0.351312	0.102461	0.00120885	0.293595	Drinking water quality; Increasing temperatures; Hospital admissions; Case data; Disease incidence	1	1	1	1	1	1	1	1	1
A spatio-temporal analysis of fires in South Africa	The prevalence and history of fires in Africa has led to the continent being named the fire continent'. Fires are common on the continent and lead to a high number of annual fire disasters which result in many human fatalities and considerable financial loss. Increased population growth and concentrated settlement planning increase the probability of fire disasters and the associated loss of huma…	2016	https://dx.doi.org/10.17159/sajs.2016/20150489	0.312151	0.0450097	0.00346646	0.643982	Wildfires; Disaster risk reduction; Montly rainfall; Seasonality; Spatial analyses	1	1	1	1	1	1	1	1	1
Replacing Windows Reduces Childhood Lead Exposure: Results From a State-Funded Program	Context: Despite considerable evidence that window replacement reduces childhood lead exposure and improves energy conservation and market value, federal policies in childhood lead poisoning, home improvement, and weatherization programs all tend to discourage it. Objective and Intervention: To evaluate a state bond-financed pilot program that replaced old lead-contaminated windows with new lead-…	2016	https://dx.doi.org/10.1097/PHH.0000000000000389	0.301654	0.0390761	0.19642	0.0496605	Dust storms; Building design; Rural households; Urban areas; Energy policy & co-benefits	1	1	1	1	1	1	1	1	1
Disease burden of ischaemic heart disease from short-term outdoor air pollution exposure in Tianjin, 2002-2006	Aims To obtain a reliable estimation of the health impact of air pollution, we explored the effects of air pollutants on years of life lost from ischaemic heart disease in Tianjin, China. Methods and results We conducted a retrospective ecological analysis using daily time series set in six urban districts in Tianjin. Our data included 28,365 ischaemic heart disease deaths registered in 2002-2006…	2016	https://dx.doi.org/10.1177/2047487316651352	0.859824	0.00631579	0.32226	0.820961	Death; Particulate matter; Air pollution; Infectious diseases general; Age & Sex	Tianjin, China	1	0	0	0	0	0	0	0
Risk and protective factors for the development of ADHD symptoms in children and adolescents: Results of the longitudinal BELLA study	Background Attention-deficit/hyperactivity disorder (ADHD) is one of the most common neurodevelopmental disorders in childhood worldwide, and causes significant impairments in overall functioning. In order to develop effective prevention and intervention programs, knowledge of the determinants that have an impact on the onset and development of ADHD symptoms is essential. So far, little is known …	2019	https://dx.doi.org/10.1371/journal.pone.0214412	0.266756	0.00766051	0.00365365	0.327612	Symptoms; Mental health & PTSD; Child health; Risk assessment & risk perception; Age & Sex	1	1	1	1	1	1	1	1	1
Effects of Air Pollution and Other Environmental Exposures on Estimates of Severe Influenza Illness, Washington, USA	Ecologic models of influenza burden may be confounded by other exposures that share winter seasonality. We evaluated the effects of air pollution and other environmental exposures in ecologic models estimating influenza-associated hospitalizations. We linked hospitalization data, viral surveillance, and environmental data, including temperature, relative humidity, dew point, and fine particulate …	2020	https://dx.doi.org/10.3201/eid2605.190599	0.793128	0.00194109	0.0518163	0.864652	Influenza; Hospital admissions; Disease incidence; Exposure; Modeling & forecasting	Washington, USA	1	1	1	1	1	1	1	1
Emergence of dengue in Nepal.	Dengue virus is a major health problem in Nepal. The endogenous dengue appeared in 2006 in the country with reported outbreaks in 2010, 2013 and 2016. Eleven years vertical data show there were sporadic cases in all the years and mostly adults between 25 and 40years of age were infected with dengue virus. Compared with primary infections, secondary infections were observed in relatively larger nu…	2018	https://dx.doi.org/10.1007/s13337-018-0439-3	0.392003	0.0206752	0.00118763	0.248326	Symptoms; Respiratory viruses; Dengue; Transmission; Case data	Nepal	0	0	0	0	0	1	0	0
Seasonality, disease and behavior: Using multiple methods to explore socio-environmental health risks in the Mekong Delta	Any analysis of how changing environmental hazards impact on public health is fundamentally constrained unless it recognizes the centrality of the social and behavioral dimensions of risk. This paper reports on a research project conducted among low-income pen-urban households in the Mekong Delta of Vietnam. The research was based on cross-disciplinary inputs to develop a multi-layered understand…	2013	https://dx.doi.org/10.1016/j.socscimed.2012.12.027	0.631455	0.0313366	0.0190266	0.848695	Drinking water quality; Rural households; Seasonality; Risk assessment & risk perception; Public health	Vietnam, Mekong	0	0	0	0	1	0	0	0
Does chronic disease influence susceptibility to the effects of air pollution on depressive symptoms in China?	Background: Exogenous stressors resulting from air pollution can lead to depression and chronic disease. Chinese levels of air pollution are among the highest in the world, and although associated adverse health effects are gradually emerging, research determining individual vulnerability is limited. This study estimated the association between air pollution and depressive symptoms and identified…	2018	https://dx.doi.org/10.1186/s13033-018-0212-4	0.616916	0.00461139	0.0792067	0.715085	Symptoms; Mental health & PTSD; Air pollution; Infectious diseases general; Exposure	1	1	1	1	1	1	1	1	1
Predicting Unprecedented Dengue Outbreak Using Imported Cases and Climatic Factors in Guangzhou, 2014	Introduction Dengue is endemic in more than 100 countries, mainly in tropical and subtropical regions, and the incidence has increased 30-fold in the past 50 years. The situation of dengue in China has become more and more severe, with an unprecedented dengue outbreak hitting south China in 2014. Building a dengue early warning system is therefore urgent and necessary for timely and effective res…	2015	https://dx.doi.org/10.1371/journal.pntd.0003808	0.881566	0.0209283	0.00332979	0.952896	China; Dengue; Case data; Montly rainfall; Modeling & forecasting	Guangzhou, China	1	0	0	0	0	0	0	0
Aerosol optical properties and direct radiative effect over Gobabeb, Namibia	Atmospheric aerosols contribute significantly to the uncertainty in radiative forcing effects that influence the climate as well as posing a significant health risk to humans. The climatic implications of aerosols are dependent on many variables, including aerosol size, shape, chemical composition, and position in the atmospheric column. The radiative impact of aerosols transported over the west …	2019	https://dx.doi.org/10.17159/caj/2019/29/2.7518	0.250162	0.003396	0.00927807	0.666828	Wildfires; Montly rainfall; Seasonality; Particulate concentration (air); Meteorological variables	1	1	1	1	1	1	1	1	1
The Impact of Climate Change on Passenger Vehicle Fuel Consumption: Evidence from US Panel Data	Climate change is around us today and will affect human life in many ways. More frequent extreme weather events raise mortality and car accident rates, global warming leads to longer growing seasons for crops, which may change farmers' crop choices, and the relationship between energy demand in residential buildings and weather is widely investigated. In this paper, we focus on the impact of weat…	2019	https://dx.doi.org/10.3390/en12234460	0.290803	0.0226443	0.328367	0.268387	Cold & extreme temperatures; Farmers & agriculture; Extreme weather events; Energy policy & co-benefits; General climate change	1	1	1	1	1	1	1	1	1
Associations between seasonal influenza and meteorological parameters in Costa Rica, Honduras and Nicaragua	Seasonal influenza affects a considerable proportion of the global population each year. We assessed the association between sub-national influenza activity and temperature, specific humidity and rainfall in three Central America countries, i.e. Costa Rica, Honduras and Nicaragua. Using virologic data from each country's national influenza centre, rainfall from the Tropical Rainfall Measuring Mis…	2015	https://dx.doi.org/10.4081/gh.2015.372	0.652382	0.00913585	0.00653097	0.69951	Influenza; Increasing temperatures; Montly rainfall; Modeling & forecasting; Meteorological variables	Costa Rica, Honduras, Nicaragua	0	0	1	0	0	0	0	0
Impact of school air quality on children's respiratory health	Background: Asthma is common in children with indoor pollutants influencing the development of the disease. Since children spend most of their time outside their homes within the school environment, school indoor air quality can directly influence their respiratory health. Aims: This study aims to analyze the indoor and outdoor air quality of Maltese schools and if an association exists between i…	2018	https://dx.doi.org/10.4103/ijoem.IJOEM-95-18	0.315764	0.00556611	0.0388489	0.39264	Building design; Emissions (ozone); Child health; Air pollution; Exposure	1	1	1	1	1	1	1	1	1
Energy consumption policy, GHG emissions and climate change impact in Algeria	In recent years, the phenomenon of climate change has become very remarkable in Algeria, given its recorded effects on the temperature and precipitation. Algeria is among the top 50 countries at high risk of climate change, with a vulnerability index of 7.63%, because of its geographical position and climatic characteristics. This climate change leads to major risks in Algeria such as the displac…	2019	No DOI available	0.529235	0.241166	0.0233834	0.373465	Drought; Energy policy & co-benefits; Ambient temperature; General climate change; Risk assessment & risk perception	GHG, Algeria	0	0	0	1	0	0	0	0
Examining Posttraumatic Growth and Mental Health Difficulties in the Aftermath of Hurricane Sandy	Objective: Hurricane Sandy continues to affect the mental health of New York residents. This study examined associations between Posttraumatic Growth (PTG) and mental health difficulties (MHD) including symptoms of anxiety, depression, and posttraumatic stress disorder (PTSD). Method: Participants (N = 1,356) recruited from the New York metropolitan area completed questionnaires regarding their P…	2019	https://dx.doi.org/10.1037/tra0000400	0.462704	0.0237584	0.0114947	0.942304	Symptoms; Hurricanes; Mental health & PTSD; Exposure	New York	1	1	1	1	1	1	1	1
Characteristics of indoor air pollution and estimation of respiratory dosage under varied fuel-type and kitchen-type in the rural areas of Telangana state in India	Indoor Air Pollution (IAP) is one of the top environmental risks in developing countries including India, with more than a million deaths annually, predominantly through Particulate Matter (PM) exposure. The current study deals with the measurement of PM concentrations in rural households under varied fuel and kitchen-types, evaluation of the indoor air pollution (IAP) characteristics and estimat…	2019	https://dx.doi.org/10.1016/j.scitotenv.2018.08.381	0.429542	0.00721392	0.0825998	0.173074	Building design; Child health; Rural households; Air pollution; Particulate concentration (air)	India	0	0	0	0	0	1	0	0
Perception of risk for domoic acid related health problems: A cross-cultural study	Risk perception is a complex process that refers to the way people approach, think about, and interpret risks in their environment. An important element of risk perception is that it is culturally situated. Since HABs can present a health risk in many places around the world, looking at cultural parameters for understanding and interpreting risks is important. This study examined how two differen…	2016	https://dx.doi.org/10.1016/j.hal.2016.03.007	0.229287	0.0204229	0.0172358	0.378056	Farmers & agriculture; Community resilience; Risk assessment & risk perception; Age & Sex; Public health	1	1	1	1	1	1	1	1	1
Clinical features, epidemiology, and climatic impact of genotype-specific human metapneumovirus infections: Long-term surveillance of hospitalized patients in South Korea.	BACKGROUND: Human metapneumovirus (hMPV) commonly causes upper and lower respiratory tract infections. Here, we performed long-term retrospective surveillance of hMPV infection among patients hospitalized in South Korea between 2007 and 2016 and investigated seasonal dynamics and clinical characteristics associated with each virus subtype/genotype.; METHODS: Patient specimens were tested for hMPV…	2019	https://dx.doi.org/10.1093/cid/ciz697	0.308781	0.00494585	0.0073162	0.64111	Respiratory viruses; Patients; Transmission; Infectious diseases general; Meteorological variables	1	1	1	1	1	1	1	1	1
Farmer-Managed Natural Regeneration Enhances Rural Livelihoods in Dryland West Africa	Declining agricultural productivity, land clearance and climate change are compounding the vulnerability of already marginal rural populations in West Africa. 'Farmer-Managed Natural Regeneration' (FMNR) is an approach to arable land restoration and reforestation that seeks to reconcile sustained food production, conservation of soils, and protection of biodiversity. It involves selecting and pro…	2015	https://dx.doi.org/10.1007/s00267-015-0469-1	0.159417	0.0595558	0.0266755	0.128261	Food insecurity; Farmers & agriculture; Vulnerability; Energy policy & co-benefits; Case data	1	1	1	1	1	1	1	1	1
Air Quality Standards and Extreme Ozone Events in the SAo Paulo Megacity	Ozone events in South America might be triggered by increasing air temperatures and dry conditions, leading to vulnerable population exposure. The current air quality standards and attention levels in SAo Paulo state, Brazil, are 40% higher and 25% higher, respectively, than the limits recommended by the World Health Organization (WHO). We simulated an extreme ozone event in the SAo Paulo megacit…	2019	https://dx.doi.org/10.3390/su11133725	0.681921	0.10312	0.0215977	0.873651	Emissions (ozone); Child health; Vulnerability; Extreme weather events; Air pollution	Brazil	0	0	1	0	0	0	0	0
A Spatial Hierarchical Analysis of the Temporal Influences of the El Nino-Southern Oscillation and Weather on Dengue in Kalutara District, Sri Lanka	Dengue is the major public health burden in Sri Lanka. Kalutara is one of the highly affected districts. Understanding the drivers of dengue is vital in controlling and preventing the disease spread. This study focuses on quantifying the influence of weather variability on dengue incidence over 10 Medical Officer of Health (MOH) divisions of Kalutara district. Weekly weather variables and data on…	2016	https://dx.doi.org/10.3390/ijerph13111087	0.899986	0.0413223	0.0110543	0.978637	Dengue; Extreme weather events; Temporal analyses; Montly rainfall; Risk assessment & risk perception	Kalutara, Sri Lanka	0	0	0	0	0	1	0	0
Meteorological effects on severe hemoptysis: A hospital-based observational study	Background: Although some meteorological factor are likely to contribute to the onset of hemoptysis, few studies have investigated this issue, with none conducted in the Asia-Pacific region. Therefore, the present study aimed to evaluate the associations of meteorological factors with the occurrence of hemoptysis. Differences in the frequency of hemoptysis among several calendar variables were al…	2019	https://dx.doi.org/10.1016/j.resinv.2019.02.005	0.735904	0.00272033	0.00695143	0.794165	Patients; Extreme weather events; Temporal analyses; Age & Sex; Meteorological variables	1	1	1	1	1	1	1	1	1
The growing threat of heat disasters	Heat is the number one weather-related killer in the United States and indoor exposure is responsible for a significant portion of the resulting fatalities. Evolving construction practices combined with urban development in harsh climates has led building occupants in many cities to rely on air conditioning (AC) to a degree that their health and well-being are compromised in its absence. The risk…	2019	https://dx.doi.org/10.1088/1748-9326/ab0bb9	0.338704	0.374727	0.0501274	0.233975	Building design; Thermal stress & comfort; Heat stress; Urban areas; Risk assessment & risk perception	1	1	1	1	1	1	1	1	1
The effectiveness of inspections on reported mosquito larval habitats in households: A case-control study	Background Dengue is an arboviral disease that imposes substantial health and economic burdens across the globe. Vector control remains a key strategy in settings where Dengvaxia (a dengue vaccine) has not been licenced due to safety concerns and where mass immunization programmes are not cost-effective. Though inspections are used as part of arboviral disease control programmes, evidence of thei…	2019	https://dx.doi.org/10.1371/journal.pntd.0007492	0.475611	0.0446119	0.00545552	0.689613	Mosquito vector dynamics; Dengue; Rural households; Case data	Singapore	0	0	0	0	1	0	0	0
Meteorological Conditions Associated with Increased Incidence of West Nile Virus Disease in the United States, 2004-2012	West Nile virus (WNV) is a leading cause of mosquito-borne disease in the United States. Annual seasonal outbreaks vary in size and location. Predicting where and when higher than normal WNV transmission will occur can help direct limited public health resources. We developed models for the contiguous United States to identify meteorological anomalies associated with above average incidence of WN…	2015	https://dx.doi.org/10.4269/ajtmh.14-0737	0.830025	0.00904083	0.00731411	0.983185	Transmission; Disease incidence; Infectious diseases general; Modeling & forecasting; Spatial analyses	United States, Nile	0	0	0	1	0	0	0	0
Heat-health warnings in regional Australia: examining public perceptions and responses	Heatwaves are an increasing environmental hazard and an important public health issue in Australia. Heat-health warnings are being adopted widely to promote protective behaviours, but there has been limited evaluation of public responses. This study used a household telephone survey to examine public attitudes and responses to heat-health warnings in regional areas in two Australian states, South…	2019	https://dx.doi.org/10.1080/17477891.2018.1538867	0.568175	0.563617	0.00662377	0.438836	Heatwaves; Heat stress; Risk assessment & risk perception; Age & Sex; Public health	Australia, South Australia, Victoria	1	1	1	1	1	1	1	1
Food Insecurity, Wasting and Stunting Among Young Children in a Drought Prone Area in South Ethiopia: A Cohort Study (P04-040-19).	Objectives: As many households in Ethiopia are food insecure, seasonal malnutrition could be an important public health problem related to food availability. Ethiopia requires effective community-based nutrition interventions to curb childhood malnutrition. Improving our understanding of the association between the agricultural cycle, rainfall pattern, and malnutrition is important. The objective…	2019	https://dx.doi.org/10.1093/cdn/nzz051.P04-040-19	0.582082	0.0358483	0.0271083	0.724213	Food insecurity; Child health; Rural households; Montly rainfall; Seasonality	Ethiopia	0	0	0	0	0	0	1	0
Association Between Earthquake Events and Cholera Outbreaks: A Cross-country 15-year Longitudinal Analysis	Introduction: Large earthquakes can cause population displacement, critical sanitation infrastructure damage, and increased threats to water resources, potentially predisposing populations to waterborne disease epidemics such as cholera. Problem: The risk of cholera outbreaks after earthquake disasters remains uncertain. A cross-country analysis of World Health Organization (WHO) cholera data tha…	2013	https://dx.doi.org/10.1017/S1049023X13008984	0.37153	0.0144266	0.00358833	0.856171	Cholera; Respiratory viruses; Drinking water quality; Disaster risk reduction; Age & Sex	1	1	1	1	1	1	1	1	1
Improved Methods for Fire Risk Assessment in Low-Income and Informal Settlements	Fires cause over 300,000 deaths annually worldwide and leave millions more with permanent injuries: some 95% of these deaths are in low- and middle-income countries. Burn injury risk is strongly associated with low-income and informal (or slum) settlements, which are growing rapidly in an urbanising world. Fire policy and mitigation strategies in poorer countries are constrained by inadequate dat…	2017	https://dx.doi.org/10.3390/ijerph14020139	0.250191	0.113028	0.0135107	0.0923103	Occupational injury; Wildfires; Death; Adaptation; Risk assessment & risk perception	1	1	1	1	1	1	1	1	1
Evaluation of diagnosed cases of eye rhinosporidiosis in a public hospital of Maranhao, Northeast Brazil	Background Oculosporidiosis (ocular rhinosporidiosis) accounts for 15% of cases of rhinosporidiosis, which is a chronic granulomatous disease and is endemic in India and Sri Lanka. In Brazil, the climatic and hydrographic similarities to these endemic areas and the presence of riverside populations contributes to an increase in the incidence of rhinosporidiosis particularly in the State of Maranh…	2019	https://dx.doi.org/10.1186/s12886-019-1223-x	0.305791	0.015673	0.00390929	0.718002	Respiratory viruses; Patients; Case data; Disease incidence; Age & Sex	1	1	1	1	1	1	1	1	1
Housing improvements for health and associated socio-economic outcomes	Background The well established links between poor housing and poor health indicate that housing improvement may be an important mechanism through which public investment can lead to health improvement. Intervention studies which have assessed the health impacts of housing improvements are an important data resource to test assumptions about the potential for health improvement. Evaluations may n…	2013	https://dx.doi.org/10.1002/14651858.CD008657.pub2	0.406436	0.0235035	0.0725946	0.421409	Thermal stress & comfort; Rural households; Energy policy & co-benefits; Age & Sex; Public health	1	1	1	1	1	1	1	1	1
Association of Ozone Exposure With Cardiorespiratory Pathophysiologic Mechanisms in Healthy Adults	IMPORTANCE Exposure to ozone has been associated with cardiovascular mortality, but the underlying biological mechanisms are not yet understood. OBJECTIVE To examine the association between ozone exposure and cardiopulmonary pathophysiologic mechanisms. DESIGN, SETTING, AND PARTICIPANTS A longitudinal study involving 89 healthy adult participants living on a work campus in Changsha City, China, w…	2017	https://dx.doi.org/10.1001/jamainternmed.2017.2842	0.402611	0.00328867	0.0524116	0.408958	Building design; Emissions (ozone); Exposure; Particulate concentration (air); Age & Sex	Changsha City, China	1	0	0	0	0	0	0	0
Type II Diabetes Emergency Room Visits Associated With Hurricane Sandy in New Jersey: Implications for Preparedness	On October 29, 2012, Hurricane Sandy made landfall in New Jersey, causing major power outages, flooded roads, and disruption of public transportation. Individuals diagnosed with diabetes may be especially vulnerable to natural disasters because of limited access to medications or use of glucose monitoring devices. We examined changes in emergency room visits (ERVs) for type II diabetes mellitus p…	2016	No DOI available	0.392907	0.145473	0.00540537	0.749058	Visits to health care facilities; Hurricanes; Floods; Patients; Age & Sex	New Jersey	1	1	1	1	1	1	1	1
Effect of the Mediterranean crops in the airborne pollen spectrum	The impact of pollen grains as an allergenic factor is an important object of study. Various statistical analyses have been used to describe the behaviour of anemophilous plants, including certain Mediterranean cultivars (Olea europaea, Vitis vinifera, etc.). The main aims of this study are to define the pollen spectrum within an agricultural area and the effects of meteorological parameters and …	2019	https://dx.doi.org/10.1007/s10453-019-09604-z	0.444619	0.0196597	0.00336108	0.893696	Fungal spores; Pollen & allergies; Farmers & agriculture; Spatial analyses; Meteorological variables	Cordoba, Urtica	0	1	1	0	0	0	0	0
Modeling the Heterogeneity of Dengue Transmission in a City	Dengue fever is one of the most important vector-borne diseases in the world, and modeling its transmission dynamics allows for determining the key influence factors and helps to perform interventions. The heterogeneity of mosquito bites of humans during the spread of dengue virus is an important factor that should be considered when modeling the dynamics. However, traditional models generally as…	2018	https://dx.doi.org/10.3390/ijerph15061128	0.4649	0.00632256	0.0165478	0.450687	Mosquito vector dynamics; Dengue; Greenhouse pathways; Transmission; Modeling & forecasting	Guangzhou, China	1	0	0	0	0	0	0	0
Temporal modeling of Crimean-Congo hemorrhagic fever in eastern Iran	Objectives: This study was conducted to determine the predicting factors of Crimean Congo hemorrhagic fever (CCHF) in Zabol and Zahedan, from where more than 60% of all national cases are reported, in order to improve CCHF disease surveillance and to target control efforts. Methods: Data were collected from the National Reference Laboratory on Arboviruses and Viral Hemorrhagic Fevers, the nationa…	2013	https://dx.doi.org/10.1016/j.ijid.2013.01.010	0.505753	0.0270272	0.00477852	0.447465	Case data; Montly rainfall; Infectious diseases general; Modeling & forecasting; Meteorological variables	Zahedan, Iran	0	0	0	0	0	1	0	0
Multiannual fluctuations of some climate related diseases in Poland & their possible relation to climate conditions	The paper presents changes, in the period 1960-2013, of the rates of climate related mortality and morbidity. The following illnesses were taking into consideration: salmonellosis intoxications, Lyme boreliosis, skin cancers (both, morbidity and mortality), influenza, weather caused deaths as well as mortality caused by dysfunctions of respiratory and circulatory systems. The epidemiological info…	2014	No DOI available	0.52937	0.020814	0.00416275	0.680608	Influenza; Thermal stress & comfort; Mortality; Infectious diseases general; General climate change	Poland	0	1	0	0	0	0	0	0
Pollution-free housing for all: Coalition-based research, education, and advocacy for healthier housing in transportation and land use planning in the San Francisco Bay Area	Over the next 25 years, the San Francisco Bay Area is expected to add two million new people, mostly in compact urban centers along transportation corridors. While this approach supports regional climate change mitigation goals, it also poses hazards to community health by siting new housing near sources of air pollution such as freeways, rail yards, ports, and distribution centers. This will exa…	2014	https://dx.doi.org/10.1089/env.2014.0029	0.436228	0.285884	0.124206	0.17294	Building design; Community resilience; Energy policy & co-benefits; Air pollution; Exposure	Bay	1	1	1	1	1	1	1	1
Heat-related deaths among construction workers in the United States	Background Heat is a severe hazard for construction workers and may be worsening with global warming. This study sought to explore heat-related deaths among U.S. construction workers and a possible association with climate change. Methods Heat-related deaths in the Census of Fatal Occupational Injuries from 1992 to 2016 were analyzed. Denominators estimated from the Current Population Survey were…	2019	https://dx.doi.org/10.1002/ajim.23024	0.520037	0.360004	0.0042638	0.357226	Occupational injury; Death; Heat stress; Ambient temperature; Risk assessment & risk perception	Mexico	0	0	1	0	0	0	0	0
Health risk assessment of nitrogen dioxide and sulfur dioxide exposure from a new developing coal power plant in Thailand	Krabi coal-fired power plant is the new power plant development project of the Electricity Generating Authority of Thailand (EGAT). This 800 megawatts power plant is in developing process. The pollutants from coal-fired burning emissions were estimated and included in an environmental impact assessment report. This study aims to apply air quality modeling to predict nitrogen dioxide (NO2) and sul…	2017	https://dx.doi.org/10.14456/ea.2017.33	0.525534	0.0140127	0.544275	0.192948	Wildfires; Energy policy & co-benefits; Air pollution; Particulate concentration (air); Risk assessment & risk perception	1	1	1	1	1	1	1	1	1
Heterogeneity of influential factors across the entire air quality spectrum in Chinese cities: A spatial quantile regression analysis	Most of the previous researches estimate influencing factors impact on air quality average without considering the heterogeneity of influential factors on different levels of air quality. In order to detect the different effects of influencing factors on air quality index (AQI) between lower-AQI and higher-AQI cities, this study applies a spatial quantile regression model (SQRM) to investigate he…	2020	https://dx.doi.org/10.1016/j.envpol.2020.114259	0.5774	0.00512389	0.0176811	0.735527	China; Urban areas; Air pollution; Spatial analyses; Meteorological variables	China	1	0	0	0	0	0	0	0
[truncated: 15,518 more rows]

## Sheet: Info
This file contains the data associated with the following publication:
[truncated: 19 more rows]
